# Supplementary material for: Description of a novel Ligia species from Nihoa, a remote island in the Papahānaumokuākea Marine National Monument
Source: PeerJ. 2025 May 22;13:e19373. doi: 10.7717/peerj.19373 (PMC12103841; doi:10.7717/peerj.19373)
Supplement: Supplemental Information 1 [file peerj-13-19373-s001.nex]

#NEXUS

BEGIN DATA;
 DIMENSIONS NTAX=196 NCHAR=3887;
 FORMAT DATATYPE=DNA GAP=- MISSING=? ;
MATRIX
A_HI2_1       TTTAAGCTGAGAATCTAATTAAGGCAAGATTTATATTAAATATTTTAGTTTTAGGTAAAATTTAAACCTAAATTTATTTACGAGCTAGCACTTCAAATCTTAAGGGATAAACAAGG-ATTAGATACCCTTTTATACTTAAGGCCTTTGAGCAGGGTAGTAACTAGCTATGTTCTTCAAACCCAAAGGATTTGGCGGTGCTCTATATAATTAGAGGAACCTGTAAAGTAATCGAAATTACACGCTGTATCTTACCAAAGCTAAGCTTGTATACCGTCGTCTAGGTAGCTCTAAAAAGATCTACCTAATAGAGTAATACTTATGGCAGATCAAGGTGCAGCCTGCTTTGGCTATTATGGGTTACAATCTAAATATAGCTAGATAACCTCTGAAATAGGATTTAATAGTAATTTAAGTTTAATATACTTAAATAAAACTTCCATAGAGCATGTACATATCGCCCGTCACTCTCATCTTCT???????????????????????????????????????????????????????????????????????????????????????????????????????????????????????????????????????????????????????????????????????????????????????????????????????????????????????????????????????????????????????????????????????????????????????????????????????????????????????????????????????????????????????????????????????????????????????????????????????????????????????????????????????????????????????????????????????????????????????????????????????????????????????????????????????????????????????????????????????????????????????????????????????????????????????????????????????????????????????????????????????????????????????????????????????????????????????????????????????????????????????????????????????????????????????????????????????????????????????????????????????????????????????????????????????????????????????????????????????????????????????????????????????????????????????????????????????????????????????????????????????????????????????????????????????????????????????????????????????????????????????????????????????????????????????????????????????????????????????????????????????????????????????????????????????????????????????????????????????????????????????????????????????????????????????????????????????????????????????????????????????????????????????????????????????????????????????????????????????????????????????????????????????????????????????????????????????????????????????????????????????ACTGCATTGAGAATATTAATTCGAACTGAACTTGGCAGGCCGGGGAGGTTTATTGGGGATGATCAAATTTATAATGTGATTGTAACTGCACATGCTTTCGTTATGATTTTTTTTATAGTTATACCTGTTATAATTGGAGGATTTGGGAACTGACTAGTCCCATTGATGCTAGGAGCCCCTGATATAGCTTTTCCACGAATAAATAATATAAGATTCTGACTTCTGCCACCCTCTCTAACCCTCCTTCTCAGAAGGGGGCTAGTCGAGAGAGGAGTAGGAACAGGGTGAACTGTTTACCCTCCTTTAGCAAGAGGTATTGCCCATAGAGGGGCTTCTGTAGATTTAGGAATTTTTTCTTTACATTTAGCAGGAGCTTCTTCTATTCTTGGAGCAGTAAATTTTATTACTACTTGTATTAATATGCGAACATCTGGAATAACTATAGACCGAATACCTCTGTTTGTATGGTCAGTTTTTATCACTGCAATTTTATTACTTCTCTCTTTACCTGTTTTAGCAGGAGCAATTACTATACTATTAACAGATCGAAATTTAAACACTTCTTTTTTTGACCCTAGAGGAGGAGGGGATCCTGTTCTTTATCAGCATTTATTT???????????????????????????????????????????????????????????????????????????????????????????????????????????????????????????????????????????????????????????????????????????????????????????????????????????????????????????????????????????????????????????????????????????????????????????????????????????????????????????????????????????????????????????????????????????????????????????????????????????????????????????????????????????????????????????????TCAAGACTGGACAAGAAAACGTGCCCATCCTGAAGAAAGAGGTTAACGGTGACGCTTCGGAGGCTGCTCTTCTCAAGTGCGTGGAATTAGCTGTAGGAGACGTCAGGAAATGGAGAGCTAAGAACAAGAAAGTCTGTGAACTGCCTTTCAATTCCACCAACAAATATCAAGTATCTATTCACGAGACTGAGGACACCAACGACCCAAGGTACTTGTTGGTTATGAAGGGAGCCCCTGAGAGAATTCTTGAGAGATGCTCCACCATCTTCATTCACGGAGAAGAGAAACCCTTGGACGACGAAATGAGAGAAGCCTTCAACAACGCTTATTTGGAATTGGGAGGTTTGGGTGAACGTGTGCTCGGGTTCTGTGACTACATGCTGCCATCTGACAAATTCCCCGTCGGATACCCCTTCGACGCCGATTCCTGCAACTTCCCAGTTCACGGCCTGAGATTCGTTGGGCTTATGTCTATGATTGATCCCCCAAGAGCCGCTGTACCTG?????????????????????????????????????????????????????????????????????????????????????????????????????????????????????????????????????????????????????????????????????????????????????????????????????????????????????????????????????????????????????????????????????????????????????????????????????????????????????????????????????????????????????????????????????????????????????????????????????????????
A1_16HI14L01  CTTAAGCTAAGAATCTAACTAAGGCAAGAATTACATTAAATATTTTAGTTTTAGGTAAAATTTAAACCTAAATTTATTTACGAGTCTGCACTTCAAATCTTAAGAGATAAACAAGG-ATTAGATACCCTTTTATACTTAAGGCCTTTGAGCAGGGTAGTAACTAGATATGTTCTTCAAACCCAAAGGATTTGGCGGTGCTCTATATAATTAGAGGAACCTGTAAAGTAATCGAAATTACACGCTATATCTTACCAGAGTTAAGCTTGTATACCGTCGTCTAGGTAGCTCTAAAAAGATCTACCTAATAGAGAAATACTTATGGCAGATCAAGGTGCAGCCTGCTTTGGTTATTATGGGTTACAATCTAAATATAGCTAGATTACCTCTGAAATAGGATTTAATAGTAATTTAAGTTTAATATACTTAAATAAAACTTCCATAGAGCATGTACATATCGCCCGTCACTCTCATCTTCTCGCCTATTAATAGAATAGTAGGTAGATTCTGCCCAATGATACTTGAATGGCCGCAGTATCCTAACTGTGCTAAGGTAGCATAATAATTTGTCCTTTAATTGAGGGCTGGTATGAATGAACTGACGAAGGGAAAATTGTCTCTGTATTTTATGTCTATGT-AAAAAAGCTTAGATAATGTAGGGGGACGACAAGACCCTAGAAGCTTTACCCTTAAAGCTTTTTAATATATTGGGTTTTTACTGGGGCGGTAATTCTTTTAACAAGAGTTGATAAAACACGTTGAGTGACTCCATTTAACTTATCTTAAGTTACTCTAGGGATAACAGCGTAATTCTCTGCTAGAGTCCTTATCGACCAGAGAGCTTACGACCTCGATGTTGAATTGAAGCCCTACTTAGAGCAGCATCTAAATAAAGGAAGACTGTTCGTCTTTTAAATCTTCACG??????????????????????????????????????????????????????????????????????????????????????????????????????????????????????????????????????????????????????????????????????????????????????????????????????????????????????????????????????????????????????????????????????????????????????????????????????????????????????????????????????????????????????????????????????????????????????????????????????????????????????????????????????????????????????????????????????????????????????????????????????????????????????????????????????????????????????????????????????????????????????????????????????????????????????????????????????????????????????????????????????????????????????????????????????????????????????????????????????????????????????????????????????????????????????????????????????????????????????????????????????????????????????????????????????????????????????????????????????????????????????????????????????????????????????????????????????????????????????????????GACTCTATATTTTGTATTTGGGGCGTGGGCTGGAGCAGTAGGGACTGCACTGAGAATATTAATTCGAACTGAGCTTGGGAGCCCCGGAAGGTTTATTGGGGATGATCAGATTTATAATGTAATTGTAACTGCACATGCTTTTGTTATGATTTTTTTTATAGTTATACCTGTTATAATTGGTGGATTTGGTAATTGATTAGTTCCATTGATGTTAGGAGCCCCTGATATAGCTTTTCCACGAATAAATAATATAAGATTCTGGCTTCTCCCACCCTCACTAACCCTTCTCCTCAGAAGAGGGCTAGTTGAAAGGGGGGTAGGGACAGGGTGGACTGTCTATCCTCCTCTAGCAAGAGGTATTGCGCATAGAGGAGCCTCTGTAGATTTAGGAATTTTTTCTTTACACTTAGCAGGGGCTTCTTCTATTCTTGGGGCAGTAAATTTTATTACTACCTGTATTAACATACGTACATCTGGAATAACTATAGACCGGATACCCTTATTTGTGTGGTCAGTTTTTATTACTGCCATCTTATTGCTTCTTTCTCTACCTGTTCTAGCAGGAGCAATTACTATACTATTAACAGATCGAAATTTAAACACTTCTTTCTTTGACCCTAGAGGAGGAGGAGATCCTGTTCTATATCAGCATTTATTTTCGTAAGTCTACCGGAGGTAAGGCTCCGCGCAAACAACTGGCTACCAAAGCCGCTCGAAAATCAGCCCCCGCCACCGGAGGTGTCAAGAAACCCCACAGGTACCGCCCCGGTACCGTCGCTCTCAGGGAGATCAGACGTTACCAAAAGAGTACCGAGTTGCTCATTAGAAAGTTACCCTTCCAGCGTCTCGTCAGAGAAATAGCCCAAGACTTCAAAACCGACCTCAGGTTCCAGTCCTCCGCCGTCATGGCCCTTCAGGAAGCTTCCGAAGCTTACCTCGTCGGTCTCTTCGAAGACACCAACTTGTGCGCTATCCACGCCAAGAGA?????????????????????????????????????????????????????????????????????????????????????????????????????????????????????????????????????????????????????????????????????????????????????????????????????????????????????????????????????????????????????????????????????????????????????????????????????????????????????????????????????????????????????????????????????????????????????????????????????????????????????????????????????????????????????????????????????????????????????????????????????????????????????????????????????????????????????????????????????????????????????????????????????????????????????????????????????????????????????????????????????????????????????????CCTCCTCTCTACTATTCCATACATTGGTACAGACCTTGTTCAATGGCTCTGGGGAGGATTTGCAGTAGATGCTGCTACTTTAACTCGATTTTTCTCATTTCATTTTCTTTTACCTTTTATTATTGCAGCTTTGGTAGTTATTCATATTTTATTTTTACACCAAACAGGCTCTTCTAATCCACTGGGGGTAGAAAGTTCCCCCAATAAAATTCCATTCCACCCATACTTCACATTTAAAGATGTCTTTGGATTTATTACTATACTATTTTTACTTTTGATAGTTACCCTTATTTCACCTTATGGACTGGGAGACCCTGAGAATTTTAACCCTGCTAATCCTCTGACAACCCCTCCC
A1_Tai19      CTTAAGCTAAGAATCTAACTAAGGCAAGAATTACATTAAATATTTTAGTTTTAGGTAAAATTTAAACCTAAATTTATTTACGAGTCTGCACTTCAAATCTTAAGAGATAAACAAGG-ATTAGATACCCTTTTATACTTAAGGCCTTTGAGCAGGGTAGTAACTAGATATGTTCTTCAAACCCAAAGGATTTGGCGGTGCTCTATATAATTAGAGGAACCTGTAAAGTAATCGAAATTACACGCTATATCTTACCAGAGTTAAGCTTGTATACCGTCGTCTAGGTAGCTCTAAAAAGATCTACCTAATAGAGAAATACTTATGGCAGATCAAGGTGCAGCCTGCTTTGGTTATTATGGGTTACAATCTAAATATAGCTAGATTACCTCTGAAATAGGATTTAATAGTAATTTAAGTTTAATATACTTAAATAAAACTTCCATAGAGCATGTACATATCGCCCGTCACTCTCATCTTCTCGCCTATTAATAGAATAGTAGGTAGATTCTGCCCAATGATACTTGAATGGCCGCAGTATCCTAACTGTGCTAAGGTAGCATAATAATTTGTCCTTTAATTGAGGGCTGGTATGAATGAACTGACGAAGGGAAAATTGTCTCTGTATTTTATGTCTATGT-AAAAAAGCTTAGATAATGTAGGGGGACGACAAGACCCTAGAAGCTTTACCCTTAAAGCTTTTTAATATATTGGGTTTTTACTGGGGCGGTAATTCTTTTAACAAGAGTTGATAAAACACGTTGAGTGACTCCATTTAACTTATCTTAAGTTACTCTAGGGATAACAGCGTAATTCTCTGCTAGAGTCCTTATCGACCAGAGAGCTTACGACCTCGATGTTGAATTGAAGCCCTACTTAGAGCAGCATCTAAATAAAGGAAGACTGTTCGTCTTTTAAATCTTCACG?????????????????????????????????????????????????????????????????????????????????????????????????????????????????????????????????????????????????????????????????????????????????????????????????????????????????????????????????????????????????????????????????????????????????????????????????????????????????????????????????????????????????????????????????????????????????????????????????????????????????????????????????????????????????????????????????????????????????????????????????????????????????????????????????????????????????????????????????????????????????????????????????????????????????????????????????????????????????????????????????????????????????????????????????????????????????????????????????????????????????????????????????????????????????????????????????????????????????????????????????????????????????????????????????????????????????????????????????????????????????????????????????????????????????????????????????????????????????????????????????????????????????????????????????????????????????????????????????????????????????????????????????????????????????????????????????????????????????????????????????????????????????????????????????????????????????????????????????????????????????????????????????????????????????????????????????????????????????????????????????????????????????????????????????????????????????????????????????????????????????????????????????????????????????????????????????????????????????????????????????????????????????????????????????????????????????????????????????????????????????????????????????????????????????????????????????????????????????????????????????????????????????????????????????????????????????????????????????????????????????????????????????????????????????????????????????????????????????????????????????????????????????????????????????????????????????????????????????????????????????????????????????????????????????????????????????????????????????????????????????????????????????????????????????????????????????????????????????????????????????????????????????????????????????????????????????????????????????????????????????????????????????????????????????????????????????????????????????????????????????????????????????????????????????????????????????????????????????????????????????????????????????????????????????????????????????????????????????????????????????????????????????????????????????????????????????????????????????????????????????????????????????????????????????????????????????????????????????????????????????????????????????????????????????????????????????????????????????????????????????????????????????????????????????????????????????CCTCCTCTCTAATATTCCATACATTGGTACAGACCTTGTTCAATGGCTCTGGGGAGGATTTGCAGTAGATGCTGCTACTTTAACTCGATTTTTCTCATTTCATTTTCTTTTACCTTTTATTATTGCAGCTTTGGTAGTTATTCATATTTTATTTTTACACCAAACAGGCTCTTCTAATCCACTGGGGGTAGAAAGTTCCCCCAATAAAATTCCATTTCACCCATACTTCACATTTAAAGATGTCTTTGGATTTATTACTATACTATTTTTACTTTTGATAGTTACCCTTATTTCACCTTATGGATTGGGAGACCCTGAGAATTTTAACCCTGCTAATCCTCTGACAACCCCTCCC
A2_16HI1L01   TTTAAGCTGAGAATCTAATTAAGGCAAGATTTATATTAAATATTTTAGTTTTAGGTAAAATTTAGACCTAAATTTATTTACTAGCTAGCACTTCAAATCTTAAGGGATAAACAAGG-ATTAGATACCCTTTTATACTTAAGGCCTTTGAGCAGGGTAGTAACTAGCTATGTTCTTCAAACCCAAAGGATTTGGCGGTGCTCTATATAATTAGAGGAACCTGTAAGGTAATCGAAATTACACGCTGTATCTTACCAGAGCTAAGCTTGTATACCGTCGTCTAGGTAGCTCTAAAAAGATCTACCTAATAGAGCAATACTTATGGCAGATCAAGGTGCAGCCTGCTTTGGCTATTATGGGTTACAATCTAAATATAGCTAGATAACCTCTGAAATAGGATTTAATAGTAATTTAAGTTTAATATACTCAAATAAAACTTCCATAGAGCATGTACATATCGCCCGTCACTCTCATCNTCTCGCCTATTAATAAAATAGTAGGTAGATTCTGCCCAATGATACTTAAATGGCCGCAGTATCCTAACTGTGCTAAGGTAGCATAATAATTTGTCCTTTAATTGAGGGCTGGTATGAATGAACTGACGAAGGGAAAATTGTCTCTGTAATTTATGTCTACGT-AAAAAAGCCTAGATAATGTAGGGGGACGATAAGACCCTAGAAGCTTTACCCTAAAAGCTTTTAAGTATATTGGGTTTTTACTGGGGCGGTAGTTCTTTTAACAAGAGCCGATAAAACACATTGAGTGGTTACAATTAACTTATCTTAAGTTACTCTAGGGATAACAGCGTAATTCTCTGCTAGAGTCCTTATCGACCAGAGAGCTTACGACCTCGATGTTGAATTGAAGCCCTACTTAGAGCAGCATCTAAACAAAGGAAGACTGTTCGTCTTTTAAATCTTCACG?CGAAAGTGAGTTCGTATCTCTCAAGCAGAACGAGAACTCTTTCTCTACGTTCGGCGACGTCGTTCGCCGACCCTTCCCTGAGTCGGTCGGAGCTCCTCTCTTACTTCGGAGGCAGACATTTAATCTTTTTAAAACCACCAAAAAAATGGGTCGCATTCGCCTTCCCTCTTTCTTTATTCGAGGTTTCGTTTTGCGCGTTTATCTCTTCGGAAGTGCTCGCTCGAACTCGTCCTCTTTTTCATTCCCTCTCT-ATTTCTGGAAATTCCACGAGCCCGTCGCCCGTTCCAT-TTGGTTCGGGAAAGATGCCTGGAACGAAAGGAAATACTTAAAGAG--AAGGGTAGTGGAGAAGC---GAGTTAGAACGTGCACGCTTTCCGCTTTGAGGTTTCGCGTAAGTACTTACCTCGGGTTGTAAATGGAGGTTGGAAGGGTATGCGTATGTAAATACATACGTATATTTGCGTATCCGGTGGAGGAAAGATGTGTCGATCGAAGACGGGGATAAAATAAGGAGGTACTACGAAAGACTCGGGGGCGTTAACGAACGGCGTCGGTGGCTAGGATCGAGTCAGTGTTCTAGCGATACCGAGAAATGATACTTGTTTGGTCTGATCCGATCGCCCTAGTAGTAGTCTGGGGCGTCTCCGGGGTGGTATTGGCGAGGTTGCCTTTGAAAAGATTTTCATCGGATCTTCCTCCGTCAATCACTACCCCCGTCGATAATAATTGCGGAGGCGTCCTCGTGTCTACGAACCAGGCTCGGCGCAAGACCGGGGCTCGTCGTCGCCCTCTCCTCGCTCTCATTTCGTTCTTCGGAGCGTTTTGACGCGGCGGAGCCGGCGGGCGAGTACCTTGAGCGTACTGGTTAGTACCCGAAAGATGGTGATCTATGCCTGGTTAGGACGAAGCCAGAGGAAACTCTGGTGGAGGTCCGCAGCGGTTCTGACGTGCAAGACTTTATATTTTGTATTTGGAGCATGGGCTGGAGCAGTAGGAACTGCATTGAGGATACTAATTCGAACTGAACTTGGTAGGCCGGGGAGGTTTATTGGGGATGATCAAATTTACAATGTAATTGTAACTGCACATGCTTTTGTTATGATTTTTTTTATAGTTATACCTGTTATAATTGGAGGATTTGGGAACTGGCTAGTCCCATTGATGCTAGGGGCCCCTGATATAGCTTTTCCACGAATAAATAATATAAGATTCTGACTTCTGCCACCCTCTCTGACCCTCCTTCTCAGAAGGGGGCTAGTTGAGAGAGGAGTAGGAACAGGGTGGACTGTTTACCCCCCTCTAGCAAGAGGTATCGCCCATAGAGGGGCTTCTGTAGATTTAGGAATTTTTTCTTTGCATTTAGCAGGAGCTTCCTCTATTCTTGGGGCAGTAAATTTTATTACCACTTGTATTAATATGCGCACATCTGGAATAACTATAGATCGAATACCTCTATTTGTATGGTCAGTTTTTATTACTGCAGTCTTATTACTTCTCTCTTTACCTGTTTTAGCAGGAGCAATTACTATACTATTAACAGATCGAAATTTAAACACTTCTTTTTTTGATCCTAGAGGAGGAGGGGATCCTGTTCTTTATCAGCATTTATTT????????????????????????????????????????????????????????????????????????????????????????????????????????????????????????????????????????????????????????????????????????????????????????????????????????????????????????????????????????????????????????????????????????????????????????????????????????????????????????????????????????????????????????????????????????????????????????????????????????????????????????????????????????????????????????????????????????????????????????????????????????????????????????????????????????????????????????????????????????????????????????????????????????????????????????????????????????????????????????????????????????????????????????????????????????????????????????????????????????????????????????????????????????????????????????????????????????????????????????????????????????????????????????????????????????????????????????????????????????????????????????????????????????????????????????????????????????????????????????????????????????????????????????????????????????????????????????????????????????????????????????????????????????????????????????????????????????????????????????????????????????????????????????????????????????????????????????????????????????????????????????????????????????????????????????????????????????????????????????????????????????????????????????????????????????????????????????????????????
A2_16HI1L02   TTTAAGCTGAGAATCTAATTAAGGCAAGATTTATATTAAATATTTTAGTTTTAGGTAAAATTTAGACCTAAATTTATTTACTAGCTAGCACTTCAAATCTTAAGGGATAAACAAGG-ATTAGATACCCTTTTATACTTAAGGCCTTTGAGCAGGGTAGTAACTAGCTATGTTCTTCAAACCCAAAGGATTTGGCGGTGCTCTATATAATTAGAGGAACCTGTAAGGTAATCGAAATTACACGCTGTATCTTACCAGAGCTAAGCTTGTATACCGTCGTCTAGGTAGCTCTAAAAAGATCTACCTAATAGAGCAATACTTATGGCAGATCAAGGTGCAGCCTGCTTTGGCTATTATGGGTTACAATCTAAATATAGCTAGATAACCTCTGAAATAGGATTTAATAGTAATTTAAGTTTAATATACTCAAATAAAACTTCCATAGAGCATGTACATATCGCCCGTCACTCTCATCNTCTCGCCTATTAATAAAATAGTAGGTAGATTCTGCCCAATGATACTTAAATGGCCGCAGTATCCTAACTGTGCTAAGGTAGCATAATAATTTGTCCTTTAATTGAGGGCTGGTATGAATGAACTGACGAAGGGAAAATTGTCTCTGTAATTTATGTCTACGT-AAAAAAGCCTAGATAATGTAGGGGGACGATAAGACCCTAGAAGCTTTACCCTAAAAGCTTTTAAGTATATTGGGTTTTTACTGGGGCGGTAGTTCTTTTAACAAGAGCCGATAAAACACATTGAGTGGTTACAATTAACTTATCTTAAGTTACTCTAGGGATAACAGCGTAATTCTCTGCTAGAGTCCTTATCGACCAGAGAGCTTACGACCTCGATGTTGAATTGAAGCCCTACTTAGAGCAGCATCTAAACAAAGGAAGACTGTTCGTCTTTTAAATCTTCACG?CGAAAGTGAGTTCGTATCTCTCAAGCAGAACGAGAACTCTTTCTCTACGTTCGGCGACGTCGTTCGCCGACCCTTCCCTGAGTCGGTCGGAGCTCCTCTCTTACTTCGGAGGCAGACATTTAATCTTTTTAAAACCACCAAAAAAATGGGTCGCATTCGCCTTCCCTCTTTCTTTATTCGAGGTTTCGTTTTGCGCGTTTATCTCTTCGGAAGTGCTCGCTCGAACTCGTCCTCTTTTTCATTCCCTCTCT-ATTTCTGGAAATTCCACGAGCCCGTCGCCCGTTCCAT-TTGGTTCGGGAAAGATGCCTGGAACGAAAGGAAATACTTAAAGAG--AAGGGTAGTGGAGAAGC---GAGTTAGAACGTGCACGCTTTCCGCTTTGAGGTTTCGCGTAAGTACTTACCTCGGGTTGTAAATGGAGGTTGGAAGGGTATGCGTATGTAAATACATACGTATATTTGCGTATCCGGTGGAGGAAAGATGTGTCGATCGAAGACGGGGATAAAATAAGGAGGTACTACGAAAGACTCGGGGGCGTTAACGAACGGCGTCGGTGGCTAGGATCGAGTCAGTGTTCTAGCGATACCGAGAAATGATACTTGTTTGGTCTGATCCGATCGCCCTAGTAGTAGTCTGGGGCGTCTCCGGGGTGGTATTGGCGAGGTTGCCTTTGAAAAGATTTTCATCGGATCTTCCTCCGTCAATCACTACCCCCGTCGATAATAATTGCGGAGGCGTCCTCGTGTCTACGAACCAGGCTCGGCGCAAGACCGGGGCTCGTCGTCGCCCTCTCCTCGCTCTCATTTCGTTCTTCGGAGCGTTTTGACGCGGCGGAGCCGGCGGGCGAGTACCTTGAGCGTACTGGTTAGTACCCGAAAGATGGTGATCTATGCCTGGTTAGGACGAAGCCAGAGGAAACTCTGGTGGAGGTCCGCAGCGGTTCTGACGTGCAAGACTTTATATTTTGTATTTGGAGCATGGGCTGGAGCAGTAGGAACTGCATTGAGGATACTAATTCGAACTGAACTTGGTAGGCCGGGGAGGTTTATTGGGGATGATCAAATTTACAATGTAATTGTAACTGCACATGCTTTTGTTATGATTTTTTTTATAGTTATACCTGTTATAATTGGAGGATTTGGGAACTGGCTAGTCCCATTGATGCTAGGGGCCCCTGATATAGCTTTTCCACGAATAAATAATATAAGATTCTGACTTCTGCCACCCTCTCTGACCCTCCTTCTTAGAAGGGGGCTAGTTGAGAGAGGAGTAGGAACAGGGTGGACTGTTTACCCCCCTCTAGCAAGAGGTATCGCCCATAGAGGGGCTTCTGTAGATTTAGGAATTTTTTCTTTGCATTTAGCAGGAGCTTCCTCTATTCTTGGGGCAGTAAATTTTATTACCACTTGTATTAATATGCGCACATCTGGAATAACTATAGATCGAATACCTCTATTTGTATGGTCAGTTTTTATTACTGCAGTCTTATTACTTCTCTCTTTACCTGTTTTAGCAGGAGCAATTACTATACTATTAACAGATCGAAATTTAAACACTTCTTTTTTTGATCCTAGAGGAGGAGGGGATCCTGTTCTTTATCAGCATTTATTTTCGTAAGTCTACCGGAGGTAAGGCTCCGCGCAAACAACTGGCTACCAAAGCCGCTCGAAAATCAGCCCCCGCCACCGGAGGTGTCAAGAAACCCCACAGGTACCGCCCCGGTACCGTCGCTCTCAGGGAGATCAGACGTTACCAAAAGAGTACCGAGTTGCTCATTAGAAAGTTACCCTTCCAGCGTCTCGTCAGAGAGATAGCTCAAGACTTCAAAACCGACCTCAGGTTCCAGTCCTCCGCCGTCATGGCCCTTCAGGAAGCTTCCGAAGCTTACCTCGTCGGTCTCTTCGAAGACACCAACTTGTGCGCTATCCACGCCAAGAGA????????????????????????????????????????????????????????????????????????????????????????????????????????????????????????????????????????????????????????????????????????????????????????????????????????????????????????????????????????????????????????????????????????????????????????????????????????????????????????????????????????????????????????????????????????????????????????????????????????????????????????????????????????????????????????????????????????????????????????????????????????????????????????????????????????????????????????????????????????????????????????????????????????????????????????????????????????????????????????????????????????????????????????????????????????????????????????????????????????????????????????????????????????????????????????????????????????????????????????????????????????????????????????????????????????????????????????????????????????????????????????????????????????????????????????????????????????????????????????????????????????????????????????????????????????????????????????????
A2_16HI1L03   ?????????????????????????????????????????????????????????????????????????????????????????????????????????????????????????????????????????????????????????????????????????????????????????????????????????????????????????????????????????????????????????????????????????????????????????????????????????????????????????????????????????????????????????????????????????????????????????????????????????????????????????????????????????????????????????????????????????????????????????????CGCCTATTAATAAAATAGTAGGTAGATTCTGCCCAATGATACTTAAATGGCCGCAGTATCCTAACTGTGCTAAGGTAGCATAATAATTTGTCCTTTAATTGAGGGCTGGTATGAATGAACTGACGAAGGGAAAATTGTCTCTGTAATTTATGTCTACGT-AAAAAAGCCTAGATAATGTAGGGGGACGATAAGACCCTAGAAGCTTTACCCTAAAAGCTTTTAAGTATATTGGGTTTTTACTGGGGCGGTAGTTCTTTTAACAAGAGCCGATAAAACACATTGAGTGGTTACAATTAACTTATCTTAAGTTACTCTAGGGATAACAGCGTAATTCTCTGCTAGAGTCCTTATCGACCAGAGAGCTTACGACCTCGATGTTGAATTGAAGCCCTACTTAGAGCAGCATCTAAACAAAGGAAGACTGTTCGTCTTTTAAATCTTCACG??????????????????????????????????????????????????????????????????????????????????????????????????????????????????????????????????????????????????????????????????????????????????????????????????????????????????????????????????????????????????????????????????????????????????????????????????????????????????????????????????????????????????????????????????????????????????????????????????????????????????????????????????????????????????????????????????????????????????????????????????????????????????????????????????????????????????????????????????????????????????????????????????????????????????????????????????????????????????????????????????????????????????????????????????????????????????????????????????????????????????????????????????????????????????????????????????????????????????????????????????????????????????????????????????????????????????????????????????????????????????????????????????????????????????????????????????????????????????????????????GACTTTATATTTTGTATTTGGAGCATGGGCTGGAGCAGTAGGAACTGCATTGAGGATACTAATTCGAACTGAACTTGGTAGGCCGGGGAGGTTTATTGGGGATGATCAAATTTACAATGTAATTGTAACTGCACATGCTTTTGTTATGATTTTTTTTATAGTTATACCTGTTATAATTGGAGGATTTGGGAACTGGCTAGTCCCATTGATGCTAGGGGCCCCTGATATAGCTTTTCCACGAATAAATAATATAAGATTCTGACTTCTGCCACCCTCTCTGACCCTCCTTCTCAGAAGGGGGCTAGTTGAGAGAGGAGTAGGAACAGGGTGGACTGTTTACCCCCCTCTAGCAAGAGGTATCGCCCATAGAGGGGCTTCTGTAGATTTAGGAATTTTTTCTTTGCATTTAGCAGGAGCTTCCTCTATTCTTGGGGCAGTAAATTTTATTACCACTTGTATTAATATGCGCACATCTGGAATAACTATAGATCGAATACCTCTATTTGTATGGTCAGTTTTTATTACTGCAGTCTTATTACTTCTCTCTTTACCTGTTTTAGCAGGAGCAATTACTATACTATTAACAGATCGAAATTTAAACACTTCTTTTTTTGATCCTAGAGGAGGAGGGGATCCTGTTCTTTATCAGCATTTATTT????????????????????????????????????????????????????????????????????????????????????????????????????????????????????????????????????????????????????????????????????????????????????????????????????????????????????????????????????????????????????????????????????????????????????????????????????????????????????????????????????????????????????????????????????????????????????????????????????????????????????????????????????????????????????????????????????????????????????????????????????????????????????????????????????????????????????????????????????????????????????????????????????????????????????????????????????????????????????????????????????????????????????????????????????????????????????????????????????????????????????????????????????????????????????????????????????????????????????????????????????????????????????????????????????????????????????????????????????????????????????????????????????????????????????????????????????????????????????????????????????????????????????????????????????????????????????????????????????????????????????????????????????????????????????????????????????????????????????????????????????????????????????????????????????????????????????????????????????????????????????????????????????????????????????????????????????????????????????????????????????????????????????????????????????????????????????????????????????
A2_16HI1L04   ?????????????????????????????????????????????????????????????????????????????????????????????????????????????????????????????????????????????????????????????????????????????????????????????????????????????????????????????????????????????????????????????????????????????????????????????????????????????????????????????????????????????????????????????????????????????????????????????????????????????????????????????????????????????????????????????????????????????????????????????CGCCTATTAATAAAATAGTAGGTAGATTCTGCCCAATGATACTTAAATGGCCGCAGTATCCTAACTGTGCTAAGGTAGCATAATAATTTGTCCTTTAATTGAGGGCTGGTATGAATGAACTGACGAAGGGAAAATTGTCTCTGTAATTTATGTCTACGT-AAAAAAGCCTAGATAATGTAGGGGGACGATAAGACCCTAGAAGCTTTACCCTAAAAGCTTTTAAGTATATTGGGTTTTTACTGGGGCGGTAGTTCTTTTAACAAGAGCCGATAAAACACATTGAGTGGTTACAATTAACTTATCTTAAGTTACTCTAGGGATAACAGCGTAATTCTCTGCTAGAGTCCTTATCGACCAGAGAGCTTACGACCTCGATGTTGAATTGAAGCCCTACTTAGAGCAGCATCTAAACAAAGGAAGACTGTTCGTCTTTTAAATCTTCACG????????????????????????????????????????????????????????????????????????????????????????????????????????????????????????????????????????????????????????????????????????????????????????????????????????????????????????????????????????????????????????????????????????????????????????????????????????????????????????????????????????????????????????????????????????????????????????????????????????????????????????????????????????????????????????????????????????????????????????????????????????????????????????????????????????????????????????????????????????????????????????????????????????????????????????????????????????????????????????????????????????????????????????????????????????????????????????????????????????????????????????????????????????????????????????????????????????????????????????????????????????????????????????????????????????????????????????????????????????????????????????????????????????????????????????????????????????????????????????????????????????????????????????????????????????????????????????????????????????????????????????????????????????????????????????????????????????????????????????????????????????????????????????????????????????????????????????????????????????????????????????????????????????????????????????????????????????????????????????????????????????????????????????????????????????????????????????????????????????????????????????????????????????????????????????????????????????????????????????????????????????????????????????????????????????????????????????????????????????????????????????????????????????????????????????????????????????????????????????????????????????????????????????????????????????????????????????????????????????????????????????????????????????????????????????????????????????????????????????????????????????????????????????????????????????????????????????????????????????????????????????????????????????????????????????????????????????????????????????????????????????????????????????????????????????????????????????????????????????????????????????????????????????????????????????????????????????????????????????????????????????????????????????????????????????????????????????????????????????????????????????????????????????????????????????????????????????????????????????????????????????????????????????????????????????????????????????????????????????????????????????????????????????????????????????????????????????????????????????????????????????????????????????????????????????????????????????????????????????????????????????????????????????????????????????????????????????????????????????????????????????????????????????????????????????????????????????????????????????????????????????????????????????????????????????????????????????????????????????????????????????????????????????????????????????????????????????????????????????????????????????????????????????????????????????????????????????????????????????????????????????????????????????????????????????????????????????????????????????????????????
A2_16HI1L05   ?????????????????????????????????????????????????????????????????????????????????????????????????????????????????????????????????????????????????????????????????????????????????????????????????????????????????????????????????????????????????????????????????????????????????????????????????????????????????????????????????????????????????????????????????????????????????????????????????????????????????????????????????????????????????????????????????????????????????????????????CGCCTATTAATAAAATAGTAGGTAGATTCTGCCCAATGATACTTAAATGGCCGCAGTATCCTAACTGTGCTAAGGTAGCATAATAATTTGTCCTTTAATTGAGGGCTGGTATGAATGAACTGACGAAGGGAAAATTGTCTCTGTAATTTATGTCTACGT-AAAAAAGCCTAGATAATGTAGGGGGACGATAAGACCCTAGAAGCTTTACCCTAAAAGCTTTTAAGTATATTGGGTTTTTACTGGGGCGGTAGTTCTTTTAACAAGAGCCGATAAAACACATTGAGTGGTTACAATTAACTTATCTTAAGTTACTCTAGGGATAACAGCGTAATTCTCTGCTAGAGTCCTTATCGACCAGAGAGCTTACGACCTCGATGTTGAATTGAAGCCCTACTTAGAGCAGCATCTAAACAAAGGAAGACTGTTCGTCTTTTAAATCTTCACG??????????????????????????????????????????????????????????????????????????????????????????????????????????????????????????????????????????????????????????????????????????????????????????????????????????????????????????????????????????????????????????????????????????????????????????????????????????????????????????????????????????????????????????????????????????????????????????????????????????????????????????????????????????????????????????????????????????????????????????????????????????????????????????????????????????????????????????????????????????????????????????????????????????????????????????????????????????????????????????????????????????????????????????????????????????????????????????????????????????????????????????????????????????????????????????????????????????????????????????????????????????????????????????????????????????????????????????????????????????????????????????????????????????????????????????????????????????????????????????????GACTTTATATTTTGTATTTGGAGCATGGGCTGGAGCAGTAGGAACTGCATTGAGGATACTAATTCGAACTGAACTTGGTAGGCCGGGGAGGTTTATTGGGGATGATCAAATTTACAATGTAATTGTAACTGCACATGCTTTTGTTATGATTTTTTTTATAGTTATACCTGTTATAATTGGAGGATTTGGGAACTGGCTAGTCCCATTGATGCTAGGGGCCCCTGATATAGCTTTTCCACGAATAAATAATATAAGATTCTGACTTCTGCCACCCTCTCTGACCCTCCTTCTCAGAAGGGGGCTAGTTGAGAGAGGAGTAGGAACAGGGTGGACTGTTTACCCCCCTCTAGCAAGAGGTATCGCCCATAGAGGGGCTTCTGTAGATTTAGGAATTTTTTCTTTGCATTTAGCAGGAGCTTCCTCTATTCTTGGGGCAGTAAATTTTATTACCACTTGTATTAATATGCGCACATCTGGAATAACTATAGATCGAATACCTCTATTTGTATGGTCAGTTTTTATTACTGCAGTCTTATTACTTCTCTCTTTACCTGTTTTAGCAGGAGCAATTACTATACTATTAACAGATCGAAATTTAAACACTTCTTTTTTTGATCCTAGAGGAGGAGGGGATCCTGTTCTTTATCAGCATTTATTT????????????????????????????????????????????????????????????????????????????????????????????????????????????????????????????????????????????????????????????????????????????????????????????????????????????????????????????????????????????????????????????????????????????????????????????????????????????????????????????????????????????????????????????????????????????????????????????????????????????????????????????????????????????????????????????????????????????????????????????????????????????????????????????????????????????????????????????????????????????????????????????????????????????????????????????????????????????????????????????????????????????????????????????????????????????????????????????????????????????????????????????????????????????????????????????????????????????????????????????????????????????????????????????????????????????????????????????????????????????????????????????????????????????????????????????????????????????????????????????????????????????????????????????????????????????????????????????????????????????????????????????????????????????????????????????????????????????????????????????????????????????????????????????????????????????????????????????????????????????????????????????????????????????????????????????????????????????????????????????????????????????????????????????????????????????????????????????????????
A3_16HI4L01   ?????????????????????????????????????????????????????????????????????????????????????????????????????????????????????????????????????????????????????????????????????????????????????????????????????????????????????????????????????????????????????????????????????????????????????????????????????????????????????????????????????????????????????????????????????????????????????????????????????????????????????????????????????????????????????????????????????????????????????????????CGCCTACTAATAAAATAGTAGGTAGATTCTGCCCAATGATACTTAAATGGCCGCAGTATCCTGACTGTGCTAAGGTAGCATAATAATTTGTCCTTTAATTGAGGACTGGTATGAATGAACTGACGAAGGGAAAATTGTCTCTGTAATTTATGTCTACGT-AAAAAAGCCTAGATAATGTAGGGGGACGATAAGACCCTAGAAGCTTTACCCTAAAAGCTTTTAAATATATTGGGTTTTTACTGGGGCGGTAATTCTTTTAACAAGAGTCGATAAAACACTTTGAGTGGTTTCAATTAACTTATCTTAAGTTACTCTAGGGATAACAGCGTAATTCTCTGCTAGAGTCCTTATCGACCAGGGAGCTTACGACCTCGATGTTGAATTGAAGCCCTACTTAGAGCAGCATCTAAATAAAGGAAGACTGTTCGTCTTTTAAATCTTCACG????????????????????????????????????????????????????????????????????????????????????????????????????????????????????????????????????????????????????????????????????????????????????????????????????????????????????????????????????????????????????????????????????????????????????????????????????????????????????????????????????????????????????????????????????????????????????????????????????????????????????????????????????????????????????????????????????????????????????????????????????????????????????????????????????????????????????????????????????????????????????????????????????????????????????????????????????????????????????????????????????????????????????????????????????????????????????????????????????????????????????????????????????????????????????????????????????????????????????????????????????????????????????????????????????????????????????????????????????????????????????????????????????????????????????????????????????????????????????????????????????????????????????????????????????????????????????????????????????????????????????????????????????????????????????????????????????????????????????????????????????????????????????????????????????????????????????????????????????????????????????????????????????????????????????????????????????????????????????????????????????????????????????????????????????????????????????????????????????????????????????????????????????????????????????????????????????????????????????????????????????????????????????????????????????????????????????????????????????????????????????????????????????????????????????????????????????????????????????????????????????????????????????????????????????????????????????????????????????????????????????????????????????????????????????????????????????????????????????????????????????????????????????????????????????????????????????????????????????????????????????????????????????????????????????????????????????????????????????????????????????????????????????????????????????????????????????????????????????????????????????????????????????????????????????????????????????????????????????????????????????????????????????????????????????????????????????????????????????????????????????????????????????????????????????????????????????????????????????????????????????????????????????????????????????????????????????????????????????????????????????????????????????????????????????????????????????????????????????????????????????????????????????????????????????????????????????????????????????????????????????????????????????????????????????????????????????????????????????????????????????????????????????????????????????????????????????????????????????????????????????????????????????????????????????????????????????????????????????????????????????????????????????????????????????????????????????????????????????????????????????????????????????????????????????????????????????????????????????????????????????????????????????????????????????????????????????????????????????????????????????
A3_16HI4L02   ?????????????????????????????????????????????????????????????????????????????????????????????????????????????????????????????????????????????????????????????????????????????????????????????????????????????????????????????????????????????????????????????????????????????????????????????????????????????????????????????????????????????????????????????????????????????????????????????????????????????????????????????????????????????????????????????????????????????????????????????CGCCTACTAATAAAATAGTAGGTAGATTCTGCCCAATGATACTTAAATGGCCGCAGTATCCTGACTGTGCTAAGGTAGCATAATAATTTGTCCTTTAATTGAGGACTGGTATGAATGAACTGACGAAGGGAAAATTGTCTCTGTAATTTATGTCTACGT-AAAAAAGCCTAGATAATGTAGGGGGACGATAAGACCCTAGAAGCTTTACCCTAAAAGCTTTTAAATATATTGGGTTTTTACTGGGGCGGTAATTCTTTTAACAAGAGTCGATAAAACACTTTGAGTGGTTTCAATTAACTTATCTTAAGTTACTCTAGGGATAACAGCGTAATTCTCTGCTAGAGTCCTTATCGACCAGGGAGCTTACGACCTCGATGTTGAATTGAAGCCCTACTTAGAGCAGCATCTAAATAAAGGAAGACTGTTCGTCTTTTAAATCTTCACG????????????????????????????????????????????????????????????????????????????????????????????????????????????????????????????????????????????????????????????????????????????????????????????????????????????????????????????????????????????????????????????????????????????????????????????????????????????????????????????????????????????????????????????????????????????????????????????????????????????????????????????????????????????????????????????????????????????????????????????????????????????????????????????????????????????????????????????????????????????????????????????????????????????????????????????????????????????????????????????????????????????????????????????????????????????????????????????????????????????????????????????????????????????????????????????????????????????????????????????????????????????????????????????????????????????????????????????????????????????????????????????????????????????????????????????????????????????????????????????????????????????????????????????????????????????????????????????????????????????????????????????????????????????????????????????????????????????????????????????????????????????????????????????????????????????????????????????????????????????????????????????????????????????????????????????????????????????????????????????????????????????????????????????????????????????????????????????????????????????????????????????????????????????????????????????????????????????????????????????????????????????????????????????????????????????????????????????????????????????????????????????????????????????????????????????????????????????????????????????????????????????????????????????????????????????????????????????????????????????????????????????????????????????????????????????????????????????????????????????????????????????????????????????????????????????????????????????????????????????????????????????????????????????????????????????????????????????????????????????????????????????????????????????????????????????????????????????????????????????????????????????????????????????????????????????????????????????????????????????????????????????????????????????????????????????????????????????????????????????????????????????????????????????????????????????????????????????????????????????????????????????????????????????????????????????????????????????????????????????????????????????????????????????????????????????????????????????????????????????????????????????????????????????????????????????????????????????????????????????????????????????????????????????????????????????????????????????????????????????????????????????????????????????????????????????????????????????????????????????????????????????????????????????????????????????????????????????????????????????????????????????????????????????????????????????????????????????????????????????????????????????????????????????????????????????????????????????????????????????????????????????????????????????????????????????????????????????????????????????????????
A3_16HI4L04   TTTAAGCTAAGAATCTAATTAAGGCAAGATTTATATTAAATACTTTAGTTTTAGGTAAAATTTAAACCTAAATTTATTTACTAGCTAACACTTCAAATCTTAAGAGATAAACAAGG-ATTAGATACCCTTTTATACTTAGGGCCTTTGAGCAGGGTAGTAACTAGCTATGTTCTTCAAACCCAAAGGATTTGGCGGTGCTCTATATAATTAGAGGAACCTGTAAAGTAATCGAAATTACACGCTGTATCTTACCAGAGCTAAGCTTGTATACCGTCGTCTAGGTAGCTCTAAAAAGATCTACCTAATAGAGCAATACTTATGGCAGATCAAGGTGCAGCCTGCTTTGGCTACTATGGGTTACAATCTAAATATAGTTAGATAACCTCTGAAATAGGATTTAATAGTAATTTAAGTTTAATATACTTAAATAAAACTTCCATAGAGCATGTACATATCGCCCGTCACTCTCATCTTCTCGCCTACTAATAAAATAGTAGGTAGATTCTGCCCAATGATACTTAAATGGCCGCAGTATCCTGACTGTGCTAAGGTAGCATAATAATTTGTCCTTTAATTGAGGACTGGTATGAATGAACTGACGAAGGGAGAATTGTCTCTGTATTTTATGTCTACGT-AAAAAAGCCTAGATAATGTAGGGGGACGATAAGACCCTAGAAGCTTTACCCTAAAAGCTTTTAAATATATTGGGTTTTTACTGGGGCGGTAATTCTTTTAACAAGAGTTGATAAAACACATTGAGTGGTTTCAATTAACTTATCTTAAGTTACTCTAGGGATAACAGCGTAATTCTCTGCTAGAGTTCTTATCGACCAGAGAGCTTACGACCTCGATGTTGAATTGAAGCCCTACTTAGAGCAGCATCTAAATAAAGGAAGACTGTTCGTCTTTTAAATCTTCACG?CGAAAGTGAGTTCGTATCTCTCAAGCAGAACGAGAACTCTTTCTCTACGTTCGGCGACGTCGTTCGCCGACCATTCCCTGAGTCGGTCGGAGCTCCTCTCTTACTTCGGAGGCAGACATTTAATCTTTTTAAAACCACCAAAAAAATGGGTCGCATTCGCCTTCCCTCTTTCTTTATTCGAGGTTTCGTTTTGCGCGTTTATCTCTTCGGAAGTGCTCGCTCGAACTCGTCCTCTTTTTCATTCCCTCTCT-ATTTCTGGAAATTCCACGAGCCCGTCGCCCGTTCCA--TCGGTTCGGGAAAGATGCCTGGAACGAAAGGAAATACTTAAAGAG--AAGGGTAGTGGAGAAGCGAGGAGTTAGAACGTGCACGCTTTCCGC-TTGAGGTTTCGCGTAAGTACTTACCTCGGGTTGTAAATGGAGGTTGGAAGGGTATGCGTATGTAAATACATACGTATATTTGCGTATCCGGTGGAGGAAAGATGTGTCGATCGAAGACGGGGATAAAATAAGGAGGTACTACGAAAGACTCGGGGGCGTTAACGAACGACGTCGGTGGCTAGGATCGAGTCAGTGTTCTAGCGATACCGAGAAATGATACTTGTTTGGTCTGATCCGATCGCCCTAGTAGTAGTCTGGGGCGTCTCCGGGGTGGTATTGGCGAGGTTGCCTTTGAAAAGATTTTCATCGGATCTTCCTCCGTCAATCACTACCCCCGTCGATAATAATTGCGGAGGCGTCCTCGTGTCTACGAACCAGGCTCGGCGCAAGACCGGGGCTCGTCGTCGCCCTCTCCTCGCTCTCATTTCGTTCTTCGGAGCGTTTTGACGCGGCGGAGCCGGCGGGCGAGTACCTTGAGCGTACTGGTTAGTACCCGAAAGATGGTGATCTATGCCTGGTTAGGA-GAAGCCAGAGGAAACTCTGGTGGAGGTCCGCAGCGGTTCTGACGTGCAA??????????????????????????????????????????????????????????????????????????????????????????????????????????????????????????????????????????????????????????????????????????????????????????????????????????????????????????????????????????????????????????????????????????????????????????????????????????????????????????????????????????????????????????????????????????????????????????????????????????????????????????????????????????????????????????????????????????????????????????????????????????????????????????????????????????????????????????????????????????????????????????????????????????????????????????????????????????????????????????????????????????????????TCGTAAGTCTACCGGAGGTAAGGCTCCGCGCAAACAACTGGCTACCAAAGCCGCTCGAAAATCAGCCCCCGCCACCGGAGGTGTCAAGAAACCCCACAGGTACCGCCCCGGTACCGTCGCTCTCAGGGAGATCAGACGTTACCAAAAGAGTACCGAGTTGCTCATTAGAAAGTTACCCTTCCAGCGTCTCGTGAGAGAGATAGGTCAAGACTTCAAAACCGACCTCAGGTTCCAGTCCTCCGCCGTCATGGCCCTTCAGGAAGCTTCCGAAGCTTACCTCGTCGGTCTCTTCGAAGACACCAACTTGTGCGCTATCCACGCCAAGAGA?????????????????????????????????????????????????????????????????????????????????????????????????????????????????????????????????????????????????????????????????????????????????????????????????????????????????????????????????????????????????????????????????????????????????????????????????????????????????????????????????????????????????????????????????????????????????????????????????????????????????????????????????????????????????????????????????????????????????????????????????????????????????????????????????????????????????????????????????????????????????????????????????????????????????????????????????????????????????????????????????????????????????????????CCTTCTCTCTACTATCCCATATATTGGTACAGACCTTGTTCAATGGCTCTGAGGAGGATTTGCAGTAGATGCTGCTACTTTGACTCGATTTTTCTCATTTCATTTTCTTTTGCCTTTTATTATTGCAGCTTTGGTAGTTATTCATATTTTATTTTTACATCAGACAGGTTCTTCTAACCCCCTAGGAGTAGAAAGTTCCCCTAATAAGATTCCATTTCACCCATACTTTACATTCAAGGATGTCTTTGGATTTATTGCTATACTATTTTTACTTTTGATAATTACCTTAATTTCACCTTATGGGTTAGGAGATCCTGAGAATTTTAACCCTGCTAATCCTTTAACAACCCCTCCT
A3_16HI4L05   TTTAAGCTAAGAATCTAATTAAGGCAAGATTTATATTAAATACTTTAGTTTTAGGTAAAATTTAAACCTAAATTTATTTACTAGTTAACACTTCAAATCTTAAGAGATAAACAAGG-ATTAGATACCCTTTTATACTTAGGGCCTTTGAGCAGGGTAGTAACTAGCTATGTTCTTCAAACCCAAAGGATTTGGCGGTGCTCTATATAATTAGAGGAACCTGTAAAGTAATCGAAATTACACGCTGTATCTTACCAGAGCTAAGCTTGTATACCGTCGTCTAGGTAGCTCTAAAAAGATCTACCTGATAGAGCAATACTTATGGCAGATCAAGGTGCAGTCTGCTTTGGCTATTATGGGTTACAATCTAAATATAGTTAGATAACCTCTGAAATAGGATTTAATAGTAATTTAAGTTTAATATACTTAAATAAAACTTCCATAGAGCATGTACATATCGCCCGTCACTCTCATCTTCTCGCCTACTAATAAAATAGTAGGTAGATTCTGCCCAATGATACTTAAATGGCCGCAGTATCCTGACTGTGCTAAGGTAGCATAATAATTTGTCCTTTAATTGAGGACTGGTATGAATGAACTGACGAAGGGAAAATTGTCTCTGTAATTTATGTCTACGT-AAAAAAGCCTAGATAATGTAGGGGGACGATAAGACCCTAGAAGCTTTACCCTAAAAGCTTTTAAATATATTGGGTTTTTACTGGGGCGGTAATTCTTTTAACAAGAGTCGATAAAACACTTTGAGTGGTTTCAATTAACTTATCTTAAGTTACTCTAGGGATAACAGCGTAATTCTCTGCTAGAGTCCTTATCGACCAGGGAGCTTACGACCTCGATGTTGAATTGAAGCCCTACTTAGAGCAGCATCTAAATAAAGGAAGACTGTTCGTCTTTTAAATCTTCACG?????????????????????????????????????????????????????????????????????????????????????????????????????????????????????????????????????????????????????????????????????????????????????????????????????????????????????????????????????????????????????????????????????????????????????????????????????????????????????????????????????????????????????????????????????????????????????????????????????????????????????????????????????????????????????????????????????????????????????????????????????????????????????????????????????????????????????????????????????????????????????????????????????????????????????????????????????????????????????????????????????????????????????????????????????????????????????????????????????????????????????????????????????????????????????????????????????????????????????????????????????????????????????????????????????????????????????????????????????????????????????????????????????????????????????????????????????????????????????????????????????????????????????????????????????????????????????????????????????????????????????????????????????????????????????????????????????????????????????????????????????????????????????????????????????????????????????????????????????????????????????????????????????????????????????????????????????????????????????????????????????????????????????????????????????????????????????????????????????????????????????????????????????????????????????????????????????????????????????????????????????????????????????????????????????????????????????????????????????????????????????????????????????????????????????????????????????????????????????????????????????????????????????????????????????????????????????????????????????????????????????????????????????????????????????????????????????????????????????????????????????????????????????????????????????????????????????????????????????????????????????????????????????????????????????????????????????????????????????????????????????????????????????????????????????????????????????????????????????????????????????????????????????????????????????????????????????????????????????????????????????????????????????????????????????????????????????????????????????????????????????????????????????????????????????????????????????????????????????????????????????????????????????????????????????????????????????????????????????????????????????????????????????????????????????????????????????????????????????????????????????????????????????????????????????????????????????????????????????????????????????????????????????????????????????????????????????????????????????????????????????????????????????????????????????????????????CCTTCTCTCTACTATTCCGTATATCGGTACAGACCTTGTTCAATGGCTCTGGGGAGGATTTGCAGTAGATGCTGCTACTTTAACTCGATTTTTCTCATTCCATTTTCTTTTGCCTTTTATTATTGCAGCTTTGGTAGTTATCCATATTTTATTTTTACATCAGACAGGCTCTTCTAACCCCCTAGGAGTAGAAAGTTCCCCTAATAAGATTCCATTCCACCCATACTTTACATTTAAGGATGTCTTTGGATTTATTACTATACTATTTTTACTCCTGATAATTACCTTAATTTCACCTTATGGGCTGGGGGACCCTGAGAATTTTAACCCTGCTAATCCTTTAACAACCCCTCCC
A3_HI3_1      TTTAAGCTAAGAATCTAATTAAGGCAAGATTTATATTAAATACTTTAGTTTTAGGTAAAATTTAAACCTAAATTTATTTACTAGCTAACACTTCAAATCTTAAGAGATAAACAAGG-ATTAGATACCCTTTTATACTTAGGGCCTTTGAGCAGGGTAGTAACTAGCTATGTTCTTCAAACCCAAAGGATTTGGCGGTGCTCTATATAATTAGAGGAACCTGTAAAGTAATCGAAATTACACGCTGTATCTTACCAGAGCTAAGCTTGTATACCGTCGTCTAGGTAGCTCTAAAAAGATCTACCTAATAGAGCAATACTTATGGCAGATCAAGGTGCAGCCTGCTTTGGCTACTATGGGTTACAATCTAAATATAGTTAGATAACCTCTGAAATAGGATTTAATAGTAATTTAAGTTTAATATACTTAAATAAAACTTCCATAGAGCATGTACATATCGCCCGTCACTCTCATCTTCTCGCCTACTAATAAAATAGTAGGTAGATTCTGCCCAATGATACTTAAATGGCCGCAGTATCCTGACTGTGCTAAGGTAGCATAATAATTTGTCCTTTAATTGAGGACTGGTATGAATGAACTGACGAAGGGAGAATTGTCTCTGTATTTTATGTCTACGT-AAAAAAGCCTAGATAATGTAGGGGGACGATAAGACCCTAGAAGCTTTACCCTAAAAGCTTTTAAATATATTGGGTTTTTACTGGGGCGGTAATTCTTTTAACAAGAGTTGATAAAACACATTGAGTGGTTTCAATTAACTTATCTTAAGTTACTCTAGGGATAACAGCGTAATTCTCTGCTAGAGTTCTTATCGACCAGAGAGCTTACGACCTCGATGTTGAATTGAAGCCCTACTTAGAGCAGCATCTAAATAAAGGAAGACTGTTCGTCTTTTAAATCTTCACG?CGAAAGTGAGTTCGTATCTCTCAAGCAGAACGAGAACTCTTTCTCTACGTTCGGCGACGTCGTTCGCCGACCATTCCCTGAGTCGGTCGGAGCTCCTCTCTTACTTCGGAGGCAGACATTTAATCTTTTTAAAACCACCAAAAAAATGGGTCGCATTCGCCTTCCCTCTTTCTTTATTCGAGGTTTCGTTTTGCGCGTTTATCTCTTCGGAAGTGCTCGCTCGAACTCGTCCTCTTTTTCATTCCCTCTCT-ATTTCTGGAAATTCCACGAGCCCGTCGCCCGTTCCA--TCGGTTCGGGAAAGATGCCTGGAACGAAAGGAAATACTTAAAGAG--AAGGGTAGTGGAGAAGCGAGGAGTTAGAACGTGCACGCTTTCCGC-TTGAGGTTTCGCGTAAGTACTTACCTCGGGTTGTAAATGGAGGTTGGAAGGGTATGCGTATGTAAATACATACGTATATTTGCGTATCCGGTGGAGGAAAGATGTGTCGATCGAAGACGGGGATAAAATAAGGAGGTACTACGAAAGACTCGGGGGCGTTAACGAACGACGTCGGTGGCTAGGATCGAGTCAGTGTTCTAGCGATACCGAGAAATGATACTTGTTTGGTCTGATCCGATCGCCCTAGTAGTAGTTTGGGGCGTCTCCGGGGTGGTATTGGCGAGGTTGCCTTTGAAAAGATTTTCATCGGATCTTCCTCCGTCAATCACTACCCCCGTCGATAATAATTGCGGAGGCGTCCTCGTGTCTACGAACCAGGCTCGGCGCAAGACCGGGGCTCGTCGTCGCCCTCTCCTCGCTCTCATTTCGTTCTTCGGAGCGTTTTGACGCGGCGGAGCCGGCGGGCGAGTACCTTGAGCGTACTGGTTAGTACCCGAAAGATGGTGATCTATGCCTGGTTAGGACGAAGCCAGAGGAAACTCTGGTGGAGGTCCGCAGCGGTTCTGACGTGCAA???????????????????????????????????????????ACTGCATTGAGAATATTAATTCGAACTGAACTTGGTAGACCAGGGAGATTTATTGGGGACGATCAAATTTATAATGTAATTGTAACTGCACATGCTTTTGTCATGATTTTTTTTATAGTTATACCTGTTATAATCGGAGGATTTGGCAATTGATTAGTCCCATTGATGTTAGGGGCTCCTGATATAGCTTTTCCACGAATAAATAATATAAGATTCTGGCTTCTCCCACCTTCTCTAACCCTCCTTCTCAGAAGGGGGCTAGTTGAGAGAGGGGTAGGAACAGGGTGAACTGTTTACCCTCCTCTAGCAAGGGGTATTGCCCATAGAGGGGCTTCTGTCGATCTAGGAATTTTTTCTTTACATTTAGCAGGAGCTTCTTCTATTCTTGGAGCAGTAAATTTTATTACTACTTGTATTAATATGCGTACATCTGGGATAACTATAGACCGAATACCTCTATTTGTATGGTCAGTTTTTATCACTGCAATTTTATTACTTCTCTCCTTACCTGTATTAGCAGGAGCAATTACTATACTATTAACAGACCGAAACTTAAACACTTCTTTTTTTGATCCTAGTGGGGGAGGGGATCCTGTTCTTTATCAGCATTTATTT???????????????????????????????????????????????????????????????????????????????????????????????????????????????????????????????????????????????????????????????????????????????????????????????????????????????????????????????????????????????????????????????????????????????????????????????????????????????????????????????????????????????????????????????????????????????????????????????????????????????????????????????????????????????????????????????TCAAGACTGGTCAAGAAAACGTGCCCATCCTGAAGAAAGAGGTTAACGGTGACGCTTCGGAGGCTGCTCTTCTCAAGTGCGTGGAATTAGCTGTAGGAGACGTCAGGAAATGGAGAGCTAAGAACAAGAAAGTCTGTGAACTGCCTTTCAATTCCACCAACAAATATCAAGTATCTATTCACGAGACTGAGGACACCAACGACCCAAGGTACTTGTTGGTTATGAAGGGAGCCCCTGAGAGAATTCTTGAGAGATGCTCCACCATCTTCATTCACGGAGAAGAGAAACCCTTGGACGACGAAATGAGAGAAGCCTTCAACAACGCTTATTTGGAATTGGGAGGTTTGGGTGAACGTGTGCTCGGGTTCTGTGACTACATGCTGCCATCTGACAAATTCCCCGTCGGATACCCCTTCGACGCCGATTCCTGCAACTTCCCAGTTCACGGCCTGAGATTCGTTGGGCTTATGTCTATGATTGATCCCCCAAGAGCCGCTGTACCTG??????????????????????????????????????????CCTTCTCTCTACTATCCCATATATTGGTACAGACCTTGTTCAATGGCTCTGAGGAGGATTTGCAGTAGATGCTGCTACTTTGACTCGATTTTTCTCATTTCATTTTCTTTTGCCTTTTATTATTGCAGCTTTGGTAGTTATTCATATTTTATTTTTACATCAGACAGGTTCTTCTAACCCCCTAGGAGTAGAAAGTTCCCCTAATAAGATTCCATTTCACCCATACTTTACATTCAAGGATGTCTTTGGATTTATTGCTATACTATTTTTACTTTTGATAATTACCTTAATTTCACCTTATGGGTTAGGAGATCCTGAGAATTTTAACCCTGCTAATCCTTTAACAACCCCTCCT
A4_16HI5L01   TTTAAGCTAAGAATCTAATTAAGGCAAGATTTATATTAAATACTTTAGTTTTAGGTAAAATTTAAACCTAAATTTATTTACTAGCTAACACTTCAAATCTTAAGAGATAAACAAGG-ATTAGATACCCTTTTATACTTAGGGCCTTTGAGCAGGGTAGTAACTAGCTATGTTCTTCAAACCCAAAGGATTTGGCGGTGCTCTATATAATTAGAGGAACCTGTAAAGTAATCGAAATTACACGTTGTATCTTACCAGAGCTGAGCTTGTATACCGTCGTCTAGGTAGCTCTAAAAAGATCTACCTGATAGAGCAATACTTATGGCAGATCAAGGTGCAGCCTGCTTTGGCTATTATGGGTTACAATCTAAATATAGTTAGATAACCTCTGAAATAGGATTTAATAGTAATTTAAGTTTAATACACTTAAATAAAACTYCCATAGAGCATGTACATATCGCCCGTCACTCTCATCNTCTCGCCTACTAATAAAATAGTAGGTAGATTCTGCCCAATGATACTTAAATGGCCGCAGTATCCTGACTGTGCTAAGGTAGCATAATAATTTGTCCTTTAATTGAGGACTGGCATGAATGAACTGACGAAGGGAAAATTGTCTCTGTAATTTATGTCTACGT-AAAAAAGCCTAGGTAATGTAGGGGGACGATAAGACCCTAGAAGCTTTACCCTAAAAGCTTTTAAATATATTGGGTTTTTACTGGGGCGGTAATTCTTTTAACAAGAGTCGATAAAACACTTTGAGTGGTTTCAATTAACTTATCTTAAGTTACTCTAGGGATAACAGCGTAATTCTCTGCTAGAGTCCTTATCGACCAGGGAGCTTACGACCTCGATGTTGAATTGAAGCCCTACTTAGAGCAGCATCTAAATAAAGGAAGACTGTTCGTCTTTTAAACCTTCACG?????????????????????????????????????????????????????????????????????????????????????????????????????????????????????????????????????????????????????????????????????????????????????????????????????????????????????????????????????????????????????????????????????????????????????????????????????????????????????????????????????????????????????????????????????????????????????????????????????????????????????????????????????????????????????????????????????????????????????????????????????????????????????????????????????????????????????????????????????????????????????????????????????????????????????????????????????????????????????????????????????????????????????????????????????????????????????????????????????????????????????????????????????????????????????????????????????????????????????????????????????????????????????????????????????????????????????????????????????????????????????????????????????????????????????????????????????????????????????????????????????????????????????????????????????????????????????????????????????????????????????????????????????????????????????????????????????????????????????????????????????????????????????????????????????????????????????????????????????????????????????????????????????????????????????????????????????????????????????????????????????????????????????????????????????????????????????????????????????????????????????????????????????????????????????????????????????????????????????????????????????????????????????????????????????????????????????????????????????????????????????????????????????????????????????????????????????????????????????????????????????????????????????????????????????????????????????????????????????????????????????????????????????????????????????????????????????????????????????????????????????????????????????????????????????????????????????????????????????????????????????????????????????????????????????????????????????????????????????????????????????????????????????????????????????????????????????????????????????????????????????????????????????????????????????????????????????????????????????????????????????????????????????????????????????????????????????????????????????????????????????????????????????????????????????????????????????????????????????????????????????????????????????????????????????????????????????????????????????????????????????????????????????????????????????????????????????????????????????????????????????????????????????????????????????????????????????????????????????????????????????????????????????????????????????????????????????????????????????????????????????????????????????????????????????????????????CCTTCTCTCTACTATCCCGTATATNGGTACAGACCTNGTTCAATGGCTCTGAGGAGGATTNGCAGTAGATGCTGNTACTCNGACTCGATTTTTCTCATTTCATTTCCTTTTGCCTTTTATTATTGCAGCTTTGGTAGTTATCCATATTTTATTTTTACATCAGACAGGTTCTTCTAACCCCCTAGGGGTAGAAAGTTCCCCTAATAAGATTCCATTTCACCCATACTTTACACTTAAGGATGTCTTTGGGTTTATTACTATACTATTTTTACTTTTGATAATTACCTTAATTTCACCTTATGGGTTGGGAGACCCTGAGAATTTTAACCCTGCTAATCCTTTAACAACCCCTCCA
A4_16HI5L02   ?????????????????????????????????????????????????????????????????????????????????????????????????????????????????????????????????????????????????????????????????????????????????????????????????????????????????????????????????????????????????????????????????????????????????????????????????????????????????????????????????????????????????????????????????????????????????????????????????????????????????????????????????????????????????????????????????????????????????????????????CGCCTACTAATAAAATAGTAGGTAGATTCTGCCCAATGATACTTAAATGGCCGCAGTATCCTGACTGTGCTAAGGTAGCATAATAATTTGTCCTTTAATTGAGGACTGGCATGAATGAACTGACGAAGGGAAAATTGTCTCTGTAATTTATGTCTACGT-AAAAAAGCCTAGATAATGTAGGGGGACGATAAGACCCTAGAAGCTTTACCCTAAAAGCTTTTAAATATATTGGGTTTTTACTGGGGCGGTAATTCTTTTAACAAGAGCCGATAAAACACTTTGAGTGGTTTCAATTAACTTATCTTAAGTTACTCTAGGGATAACAGCGTAATTCTCTGCTAGAGTCCTTATCGACCAGGGAGCTTACGACCTCGATGTTGAATTGAAGCCCTACTTAGAGCAGCATCTAAATAAAGGAAGACTGTTCGTCTTTTAAATCTTCACG????????????????????????????????????????????????????????????????????????????????????????????????????????????????????????????????????????????????????????????????????????????????????????????????????????????????????????????????????????????????????????????????????????????????????????????????????????????????????????????????????????????????????????????????????????????????????????????????????????????????????????????????????????????????????????????????????????????????????????????????????????????????????????????????????????????????????????????????????????????????????????????????????????????????????????????????????????????????????????????????????????????????????????????????????????????????????????????????????????????????????????????????????????????????????????????????????????????????????????????????????????????????????????????????????????????????????????????????????????????????????????????????????????????????????????????????????????????????????????????????????????????????????????????????????????????????????????????????????????????????????????????????????????????????????????????????????????????????????????????????????????????????????????????????????????????????????????????????????????????????????????????????????????????????????????????????????????????????????????????????????????????????????????????????????????????????????????????????????????????????????????????????????????????????????????????????????????????????????????????????????????????????????????????????????????????????????????????????????????????????????????????????????????????????????????????????????????????????????????????????????????????????????????????????????????????????????????????????????????????????????????????????????????????????????????????????????????????????????????????????????????????????????????????????????????????????????????????????????????????????????????????????????????????????????????????????????????????????????????????????????????????????????????????????????????????????????????????????????????????????????????????????????????????????????????????????????????????????????????????????????????????????????????????????????????????????????????????????????????????????????????????????????????????????????????????????????????????????????????????????????????????????????????????????????????????????????????????????????????????????????????????????????????????????????????????????????????????????????????????????????????????????????????????????????????????????????????????????????????????????????????????????????????????????????????????????????????????????????????????????????????????????????????????????????????????????????????????????????????????????????????????????????????????????????????????????????????????????????????????????????????????????????????????????????????????????????????????????????????????????????????????????????????????????????????????????????????????????????????????????????????????????????????????????????????????????????????????????????????????????????
A4_16HI5L03   ?????????????????????????????????????????????????????????????????????????????????????????????????????????????????????????????????????????????????????????????????????????????????????????????????????????????????????????????????????????????????????????????????????????????????????????????????????????????????????????????????????????????????????????????????????????????????????????????????????????????????????????????????????????????????????????????????????????????????????????????CGCCTACTAATAAAATAGTAGGTAGATTCTGCCCAATGATACTTAAATGGCCGCAGTATCCTGACTGTGCTAAGGTAGCATAATAATTTGTCCTTTAATTGAGGACTGGCATGAATGAACTGACGAAGGGAAAATTGTCTCTGTAATTTATGTCTACGT-AAAAAAGCCTAGGTAATGTAGGGGGACGATAAGACCCTAGAAGCTTTACCCTAAAAGCTTTTAAATATATTGGGTTTTTACTGGGGCGGTAATTCTTTTAACAAGAGTCGATAAAACACTTTGAGTGGTTTCAATTAACTTATCTTAAGTTACTCTAGGGATAACAGCGTAATTCTCTGCTAGAGTCCTTATCGACCAGGGAGCTTACGACCTCGATGTTGAATTGAAGCCCTACTTAGAGCAGCATCTAAATAAAGGAAGACTGTTCGTCTTTTAAACCTTCACG????????????????????????????????????????????????????????????????????????????????????????????????????????????????????????????????????????????????????????????????????????????????????????????????????????????????????????????????????????????????????????????????????????????????????????????????????????????????????????????????????????????????????????????????????????????????????????????????????????????????????????????????????????????????????????????????????????????????????????????????????????????????????????????????????????????????????????????????????????????????????????????????????????????????????????????????????????????????????????????????????????????????????????????????????????????????????????????????????????????????????????????????????????????????????????????????????????????????????????????????????????????????????????????????????????????????????????????????????????????????????????????????????????????????????????????????????????????????????????????????????????????????????????????????????????????????????????????????????????????????????????????????????????????????????????????????????????????????????????????????????????????????????????????????????????????????????????????????????????????????????????????????????????????????????????????????????????????????????????????????????????????????????????????????????????????????????????????????????????????????????????????????????????????????????????????????????????????????????????????????????????????????????????????????????????????????????????????????????????????????????????????????????????????????????????????????????????????????????????????????????????????????????????????????????????????????????????????????????????????????????????????????????????????????????????????????????????????????????????????????????????????????????????????????????????????????????????????????????????????????????????????????????????????????????????????????????????????????????????????????????????????????????????????????????????????????????????????????????????????????????????????????????????????????????????????????????????????????????????????????????????????????????????????????????????????????????????????????????????????????????????????????????????????????????????????????????????????????????????????????????????????????????????????????????????????????????????????????????????????????????????????????????????????????????????????????????????????????????????????????????????????????????????????????????????????????????????????????????????????????????????????????????????????????????????????????????????????????????????????????????????????????????????????????????????????????????????????????????????????????????????????????????????????????????????????????????????????????????????????????????????????????????????????????????????????????????????????????????????????????????????????????????????????????????????????????????????????????????????????????????????????????????????????????????????????????????????????????????????????????????
A4_16HI5L04   TTTAAGCTAAGAATCTAATTAAGGCAAGATTTATATTAAATACTTTAGTTTTAGGTAAAATTTAAACCTAAATTTATTTACTAGCTAACACTTCAAATCTTAAGAGATAAACAAGG-ATTAGATACCCTTTTATACTTAGGGCCTTTGAGCAGGGTAGTAACTAGCTATGTTCTTCAAACCCAAAGGATTTGGCGGTGCTCTATATAATTAGAGGAACCTGTAAAGTAATCGAAATTACACGTTGTATCTTACCAGAGCTGAGCTTGTATACCGTCGTCTAGGTAGCTCTAAAAAGATCTACCTGATAGAGCAATACTTATGGCAGATCAAGGTGCAGCCTGCTTTGGCTATTATGGGTTACAATCTAAATATAGTTAGATAACCTCTGAAATAGGATTTAATAGTAATTTAAGTTTAATACACTTAAATAAAACTTCCATAGAGCATGTACATATCGCCCGTCACTCTCATCNTCTCGCCTACTAATAAAATAGTAGGTAGATTCTGCCCAATGATACTTAAATGGCCGCAGTATCCTGACTGTGCTAAGGTAGCATAATAATTTGTCCTTTAATTGAGGACTGGCATGAATGAACTGACGAAGGGAAAATTGTCTCTGTAATTTATGTCTACGT-AAAAAAGCCTAGGTAATGTAGGGGGACGATAAGACCCTAGAAGCTTTACCCTAAAAGCTTTTAAATATATTGGGTTTTTACTGGGGCGGTAATTCTTTTAACAAGAGTCGATAAAACACTTTGAGTGGTTTCAATTAACTTATCTTAAGTTACTCTAGGGATAACAGCGTAATTCTCTGCTAGAGTCCTTATCGACCAGGGAGCTTACGACCTCGATGTTGAATTGAAGCCCTACTTAGAGCAGCATCTAAATAAAGGAAGACTGTTCGTCTTTTAAACCTTCACG????????????????????????????????????????????????????????????????????????????????????????????????????????????????????????????????????????????????????????????????????????????????????????????????????????????????????????????????????????????????????????????????????????????????????????????????????????????????????????????????????????????????????????????????????????????????????????????????????????????????????????????????????????????????????????????????????????????????????????????????????????????????????????????????????????????????????????????????????????????????????????????????????????????????????????????????????????????????????????????????????????????????????????????????????????????????????????????????????????????????????????????????????????????????????????????????????????????????????????????????????????????????????????????????????????????????????????????????????????????????????????????????????????????????????????????????????????????????????????????????????????????????????????????????????????????????????????????????????????????????????????????????????????????????????????????????????????????????????????????????????????????????????????????????????????????????????????????????????????????????????????????????????????????????????????????????????????????????????????????????????????????????????????????????????????????????????????????????????????????????????????????????????????????????????????????????????????????????????????????????????????????????????????????????????????????????????????????????????????????????????????????????????????????????????????????????????????????????????????????????????????????????TCGTAAGTCTACCGGAGGTAAGGCTCCGCGCAAACAACTGGCTACCAAAGCCGCTCGAAAATCAGCCCCCGCCACCGGAGGTGTCAAGAAACCCCACAGGTACCGCCCCGGTACCGTCGCTCTCAGGGAGATCAGACGTTACCAAAAGAGTACCGAGTTGCTCATTAGAAAGTTACCCTTCCAGCGTCTCGTCAGAGAGATAGCTCAAGACTTCAAAACCGACCTCAGGTTCCAGTCCTCCGCCGTCATGGCCCTTCAGGAAGCTTCCGAAGCTTACCTCGTCGGTCTCTTCGAAGACACCAACTTGTGCGCTATCCACGCCAAGAGA?GACAACACTATCATTGAAGCCGACACCACTGAAGATCAATCCGGAGGACAATACGACAAGACCTCTTTGGGCTGGAAAGCTCTCTCCCGAATCGCAGCCCTCTGCAACAGAGCCGAATTCAAGACTGGTCAAGAAAACGTGCCCATCCTGAAGAAAGAGGTTAACGGTGACGCTTCGGAGGCTGCTCTTCTCAAGTGCGTGGAATTAGCTGTAGGAGACGTCAGGAAATGGAGAGCTAAGAACAAGAAAGTCTGTGAACTGCCTTTCAATTCCACCAACAAATATCAAGTATCTATTCACGAGACTGAGGACACCAACGACCCAAGGTACTTGTTGGTTATGAAGGGAGCCCCTGAGAGAATTCTTGAGAGATGCTCCACCATCTTCATTCACGGAGAAGAGAAACCCTTGGACGACGAAATGAGAGAAGCCTTCAACAACGCTTATTTGGAATTGGGAGGTTTGGGTGAACGTGTGCTCGGGTTCTGTGACTACATGCTGCCATCTGACAAATTCCCCGTCGGATACCCCTTCGACGCCGATTCCTGCAACTTCCCAGTTCACGGCCTGAGATTCGTTGGGCTTATGTCTATGATTGATCCCCCAAGAGCCGCTGTACCTGACGCCGTAGCCAAGTGCCGATCAGCCGGTATCAAGGTAATCACCTTCTCTCTACTATCCCGTATATTGGTACAGACCTTGTTCAATGGCTCTGAGGAGGATTTGCAGTAGATGCTGCTACTCTGACTCGATTTTTCTCATTTCATTTCCTTTTGCCTTTTATTATTGCAGCTTTGGTAGTTATCCATATTTTATTTTTACATCAGACAGGTTCTTCTAACCCCCTAGGGGTAGAAAGTTCCCCTAATAAGATTCCATTTCACCCATACTTTACATTTAAGGATGTCTTTGGGTTTATTACTATACTATTTTTACTTTTGATAATTACCTTAATTTCACCTTATGGGTTGGGAGACCCTGAGAATTTTAACCCTGCTAATCCTTTAACAACCCCTCCA
A4_16HI5L05   ?????????????????????????????????????????????????????????????????????????????????????????????????????????????????????????????????????????????????????????????????????????????????????????????????????????????????????????????????????????????????????????????????????????????????????????????????????????????????????????????????????????????????????????????????????????????????????????????????????????????????????????????????????????????????????????????????????????????????????????????CGCCTACTAATAAAATAGTAGGTAGATTCTGCCCAATGATACTTAAATGGCCGCAGTATCCTGACTGTGCTAAGGTAGCATAATAATTTGTCCTTTAATTGAGGACTGGCATGAATGAACTGACGAAGGGAAAATTGTCTCTGTAATTTATGTCTACGT-AAAAAAGCCTAGGTAATGTAGGGGGACGATAAGACCCTAGAAGCTTTACCCTAAAAGCTTTTAAATATATTGGGTTTTTACTGGGGCGGTAATTCTTTTAACAAGAGTCGATAAAACACTTTGAGTGGTTTCAATTAACTTATCTTAAGTTACTCTAGGGATAACAGCGTAATTCTCTGCTAGAGTCCTTATCGACCAGGGAGCTTACGACCTCGATGTTGAATTGAAGCCCTACTTAGAGCAGCATCTAAATAAAGGAAGACTGTTCGTCTTTTAAACCTTCACG?CGAAAGTGAGTTCGTATCTCTCAAGCAGAACGAGAACTCTTTCTCTACGTTCGGCGACGTCGTTCGCCGACCCTTCCCTGAGTCGGTCGGAGCTCCTCTCTTACTTCGGAGGCAGACATTTAATCTTTTTAAAACCACCAAAAAAATGGGTCGCATTCGCCTTCCCTCTTTCTTTATTCGAGGTTTCGTTTTGCGCGTTTATCTCTTCGGAAGTGCTCGCTCGAACTCGTCCTCTTTTTCATTCCCTCTCT-ATTTCTGGAAATTCCACGAGCCCGTCGCCCGTTCCA--TCGGTTCGGGAAAGATGCCTGGAACGAAAGGAAATACTTAAAGAG--AAGGGTAGTGGAGAAGCGAGGAGTTAGAACGTGCACGCTTTCCGC-TTGAGGTTTCGCGTAAGTACTTACCTCGGGTTGTAAATGGAGGTTGGAAGGGTATGCGTATGTAAATACATACGTATATTTGCGTATCCGGTGGAGGAAAGATGTGTCGATCGAAGACGGGGATAAAATAAGGAGGTACTACGAAAGACTCGGGGGCGTTAACGAACGACGTCGGTGGCTAGGATCGAGTCAGTGTTCTAGCGATACCGAGAAATGATACTTGTTTGGTCTGATCCGATCGCCCTAGTAGTAGTCTGGGGCGTCTCCGGGGTGGTATTGGCGAGGTTGCCTTTGAAAAGATTTTCATCGGATCTTCCTCCGTCAATCACTACCCCCGTCGATAATAATTGCGGAGGCGTCCTCGTGTCTACGAACCAGGCTCGGCGCAAGACCGGGGCTCGTCGTCGCCCTCTCCTCGCTCTCATTTCGTTCTTCGGAGCGTTTTGACGCGGCGGAGCCGGCGGGCGAGTACCTTGAGCGTACTGGTTAGTACCCGAAAGATGGTGATCTATGCCTGGTTAGGACGAAGCCAGAGGAAACTCTGGTGGAGGTCCGCAGCGGTTCTGACGTGCAA??????????????????????????????????????????????????????????????????????????????????????????????????????????????????????????????????????????????????????????????????????????????????????????????????????????????????????????????????????????????????????????????????????????????????????????????????????????????????????????????????????????????????????????????????????????????????????????????????????????????????????????????????????????????????????????????????????????????????????????????????????????????????????????????????????????????????????????????????????????????????????????????????????????????????????????????????????????????????????????????????????????????????TCGTAAGTCTACCGGAGGTAAGGCTCCGCGCAAACAACTGGCTACCAAAGCCGCTCGAAAATCAGCCCCCGCCACCGGAGGTGTCAAGAAACCCCACAGGTACCGCCCCGGTACCGTCGCTCTCAGGGAGATCAGACGTTACCAAAAGAGTACCGAGTTGCTCATTAGAAAGTTACCCTTCCAGCGTCTCGTCAGAGAGATAGCTCAAGACTTCAAAACCGACCTCAGGTTCCAGTCCTCCGCCGTCATGGCCCTTCAGGAAGCTTCCGAAGCTTACCTCGTCGGTCTCTTCGAAGACACCAACTTGTGCGCTATCCACGCCAAGAGA?GACAACACTATCATTGAAGCCGACACCACTGAAGATCAATCCGGAGGACAATACGACAAGACCTCTTTGGGCTGGAAAGCTCTCTCCCGAATCGCAGCCCTCTGCAACAGAGCCGAATTCAAGACTGGTCAAGAAAACGTGCCCATCCTGAAGAAAGAGGTTAACGGTGACGCTTCGGAGGCTGCTCTTCTCAAGTGCGTGGAATTAGCTGTAGGAGACGTCAGGAAATGGAGAGCTAAGAACAAGAAAGTCTGTGAACTGCCTTTCAATTCCACCAACAAATATCAAGTATCTATTCACGAGACTGAGGACACCAACGACCCAAGGTACTTGTTGGTTATGAAGGGAGCCCCTGAGAGAATTCTTGAGAGATGCTCCACCATCTTCATTCACGGAGAAGAGAAACCCTTGGACGACGAAATGAGAGAAGCCTTCAACAACGCTTATTTGGAATTGGGAGGTTTGGGTGAACGTGTGCTCGGGTTCTGTGACTACATGCTGCCATCTGACAAATTCCCCGTCGGATACCCCTTCGACGCCGATTCCTGCAACTTCCCAGTTCACGGCCTGAGATTCGTTGGGCTTATGTCTATGATTGATCCCCCAAGAGCCGCTGTACCTGACGCCGTAGCCAAGTGCCGATCAGCCGGTATCAAGGTAATCA???????????????????????????????????????????????????????????????????????????????????????????????????????????????????????????????????????????????????????????????????????????????????????????????????????????????????????????????????????????????????????????????????????????????????????????????????????????????????????????????????????????????????????????????????
A4_HI5_1      TTTAAGCTAAGAATCTAATTAAGGCAAGATTTATATTAAATACTTTAGTTTTAGGTAAAATTTAAACCTAAATTTATTTACTAGCTAACACTTCAAATCTTAAGAGATAAACAAGG-ATTAGATACCCTTTTATACTTAGGGCCTTTGAGCAGGGTAGTAACTAGCTATGTTCTTCAAACCCAAAGGATTTGGCGGTGCTCTATATAATTAGAGGAACCTGTAAAGTAATCGAAATTACACGTTGTATCTTACCAGAGCTAAGCTTGTATACCGTCGTCTAGGTAGCTCTAAAAAGATCTACCTGATAGAGCAATACTTATGGCAGATCAAGGTGCAGCCTGCTTTGGCTATTATGGGTTACAATCTAAATATAGTTAGATAACCTCTGAAATAGGATTTAATAGTAATTTAAGTTTAATACACTTAAATAAAACTTCCATAGAGCATGTACATATCGCCCGTCACTCTCATCTTCTCGCCTACTAATAAAATAGTAGGTAGATTCTGCCCAATGATACTTAAATGGCCGCAGTATCCTGACTGTGCTAAGGTAGCATAATAATTTGTCCTTTAATTGAGGACTGGCATGAATGAACTGACGAAGGGAAAATTGTCTCTGTAATTTATGTCTACGT-AAAAAAGCCTAGATAATGTAGGGGGACGATAAGACCCTAGAAGCTTTACCCTAAAAGCTTTTAAATATATTGGGTTTTTACTGGGGCGGTAATTCTTTTAACAAGAGCCGATAAAACACTTTGAGTGGTTTCAATTAACTTATCTTAAGTTACTCTAGGGATAACAGCGTAATTCTCTGCTAGAGTCCTTATCGACCAGGGAGCTTACGACCTCGATGTTGAATTGAAGCCCTACTTAGAGCAGCATCTAAATAAAGGAAGACTGTTCGTCTTTTAAATCTTCACG?CGAAAGTGAGTTCGTATCTCTCAAGCAGAACGAGAACTCTTTCTCTACGTTCGGCGACGTCGTTCGCCGACCCTTCCCTGAGTCGGTCGGAGCTCCTCTCTTACTTCGGAGGCAGACATTTAATCTTTTTAAAACCACCAAAAAAATGGGTCGCATTCGCCTTCCCTCTTTCTTTATTCGAGGTTTCGTTTTGCGCGTTTATCTCTTCGGAAGTGCTCGCTCGAACTCGTCCTCTTTTTCATTCCCTCTCT-ATTTCTGGAAATTCCACGAGCCCGTCGCCCGTTCCA--TCGGTTCGGGAAAGATGCCTGGAACGAAAGGAAATACTTAAAGAG--AAGGGTAGTGGAGAAGCGAGGAGTTAGAACGTGCACGCTTTCCGC-TTGAGGTTTCGCGTAAGTACTTACCTCGGGTTGTAAATGGAGGTTGGAAGGGTATGCGTATGTAAATACATACGTATATTTGCGTATCCGGTGGAGGAAAGATGTGTCGATCGAAGACGGGGATAAAATAAGGAGGTACTACGAAAGACTCGGGGGCGTTAACGAACGACGTCGGTGGCTAGGATCGAGTCAGTGTTCTAGCGATACCGAGAAATGATACTTGTTTGGTCTGATCCGATCGCCCTAGTAGTAGTCTGGGGCGTCTCCGGGGTGGTATTGGCGAGGTTGCCTTTGAAAAGATTTTCATCGGATCTTCCTCCGTCAATCACTACCCCCGTCGATAATAATTGCGGAGGCGTCCTCGTGTCTACGAACCAGGCTCGGCGCAAGACCGGGGCTCGTCGTCGCCCTCTCCTCGCTCTCATTTCGTTCTTCGGAGCGTTTTGACGCGGCGGAGCCGGCGGGCGAGTACCTTGAGCGTACTGGTTAGTACCCGAAAGATGGTGATCTATGCCTGGTTAGGACGAAGCCAGAGGAAACTCTGGTGGAGGTCCGCAGCGGTTCTGACGTGCAA?????????????????????????????????????????????????????????????????????????????????????????????????????????????????????????????????????????????????????????????????????????????????????????????????????????????????????????????????????????????????????????????????????????????????????????????????????????????????????????????????????????????????????????????????????????????????????????????????????????????????????????????????????????????????????????????????????????????????????????????????????????????????????????????????????????????????????????????????????????????????????????????????????????????????????????????????????????????????????????????????????????????????????????????????????????????????????????????????????????????????????????????????????????????????????????????????????????????????????????????????????????????????????????????????????????????????????????????????????????????????????????????????????????????????????????????????????????????????????????????????????????????????????????????????????????????????????????????????????????????????????????????????????????????????????????????????????????????????TCAAGACTGGTCAAGAAAACGTGCCCATCCTGAAGAAAGAGGTTAACGGTGACGCTTCGGAGGCTGCTCTTCTCAAGTGCGTGGAATTAGCTGTAGGAGACGTCAGGAAATGGAGAGCTAAGAACAAGAAAGTCTGTGAACTGCCTTTCAATTCCACCAACAAATATCAAGTATCTATTCACGAGACTGAGGACACCAACGACCCAAGGTACTTGTTGGTTATGAAGGGAGCCCCTGAGAGAATTCTTGAGAGATGCTCCACCATCTTCATTCACGGAGAAGAGAAACCCTTGGACGACGAAATGAGAGAAGCCTTCAACAACGCTTATTTGGAATTGGGAGGTTTGGGTGAACGTGTGCTCGGGTTCTGTGACTACATGCTGCCATCTGACAAATTCCCCGTCGGATACCCCTTCGACGCCGATTCCTGCAACTTCCCAGTTCACGGCCTGAGATTCGTTGGGCTTATGTCTATGATTGATCCCCCAAGAGCCGCTGTACCTG??????????????????????????????????????????CCTTCTCTCTACTATCCCGTATACTGGTACAGACCTTGTTCAATGGCTCTGAGGAGGATTTGCAGTAGATGCTGCTACTCTGACTCGATTTTTCTCATTCCATTTCCTTTTGCCTTTTATTATTGCAGCTTTGGTAGTTATCCATATTTTATTTTTACATCAGACAGGTTCTTCTAACCCCCTAGGAGTAGAAAGTTCCCCTAATAAGATTCCATTTCACCCATACTTTACATTTAAGGATGTCTTTGGATTTATTACTATACTATTTTTACTTTTGATAATTACCTTAATTTCACCTTATGGGTTAGGAGACCCTGAGAATTTTAACCCTGCTAATCCTTTAACAACCCCTCCT
A5_16HI2L01   ?????????????????????????????????????????????????????????????????????????????????????????????????????????????????????????????????????????????????????????????????????????????????????????????????????????????????????????????????????????????????????????????????????????????????????????????????????????????????????????????????????????????????????????????????????????????????????????????????????????????????????????????????????????????????????????????????????????????????????????????CGCCTATTAATAAAATAGTAGGTAGATTCTGCCCAATGATACTTAAATGGCCGCAGTATCCTAACTGTGCTAAGGTAGCATAATAATTTGTCCTTTAATTGAGGGCTGGTATGAATGAACTGACGAAGGGAAAATTGTCTCTGTAATTTATGTCTACGT-AAAAAAGCCTAGATAATGTAGGGGGACGATAAGACCCTAGAAGCTTTACCCTAAAAGCTTTTAAGTATATTGGGTTTCTACTGGGGCGGTAATTCTTTTAACAAGAGTCGATAAAACACATTGAGTGGTTACAATTAACTTATCTTAAGTTACTCTAGGGATAACAGCGTAATTCTCTGCTAGAGTCCTTATCGACCAGAGAGCTTACGACCTCGATGTTGAATTGAAGCCCTACTTAGAGCAGCATCTAAATAAAGGAAGACTGTTCGTCTTTTAAACCTTCACG??????????????????????????????????????????????????????????????????????????????????????????????????????????????????????????????????????????????????????????????????????????????????????????????????????????????????????????????????????????????????????????????????????????????????????????????????????????????????????????????????????????????????????????????????????????????????????????????????????????????????????????????????????????????????????????????????????????????????????????????????????????????????????????????????????????????????????????????????????????????????????????????????????????????????????????????????????????????????????????????????????????????????????????????????????????????????????????????????????????????????????????????????????????????????????????????????????????????????????????????????????????????????????????????????????????????????????????????????????????????????????????????????????????????????????????????????????????????????????????????GACTTTATATTTTGTATTTGGAGCATGGGCTGGAGCAGTAGGAACTGCATTGAGAATACTAATCCGAACTGAACTTGGCAGGCCGGGGAGGCTTATTGGGGATGATCAAATTTATAATGTGATTGTAACTGCACATGCTTTCGTTATGATTTTTTTTATAGTTATACCTGTTATAATTGGAGGATTTGGGAACTGACTAGTCCCATTGATGCTAGGAGCCCCTGATATAGCTTTTCCACGAATAAATAATATAAGATTCTGACTTCTGCCACCCTCTCTAACCCTCCTTCTCAGAAGGGGGCTAGTCGAGAGAGGAGTAGGAACAGGGTGAACTGTTTACCCTCCTTTAGCAAGAGGTATTGCCCATAGAGGGGCTTCTGTAGATTTAGGAATTTTTTCTTTACATTTAGCAGGAGCTTCTTCTATTCTTGGAGCAGTAAATTTTATTACTACTTGTATTAATATGCGAACATCTGGAATAACTATAGACCGAATACCTCTGTTTGTATGGTCAGTTTTTATCACTGCAATTTTATTACTTCTCTCTTTACCTGTTTTAGCAGGAGCAATTACTATACTATTAACAGATCGAAATTTAAACACTTCTTTTTTTGACCCTAGAGGAGGAGGGGATCCTGTTCTTTATCAGCATTTATTT????????????????????????????????????????????????????????????????????????????????????????????????????????????????????????????????????????????????????????????????????????????????????????????????????????????????????????????????????????????????????????????????????????????????????????????????????????????????????????????????????????????????????????????????????????????????????????????????????????????????????????????????????????????????????????????????????????????????????????????????????????????????????????????????????????????????????????????????????????????????????????????????????????????????????????????????????????????????????????????????????????????????????????????????????????????????????????????????????????????????????????????????????????????????????????????????????????????????????????????????????????????????????????????????????????????????????????????????????????????????????????????????????????????????????????????????????????????????????????????????????????????????????????????????????????????????????????????????????????????????????????????????????????????????????????????????????????????????????????????????????????????????????????????????????????????????????????????????????????????????????????????????????????????????????????????????????????????????????????????????????????????????????????????????????????????????????????????????????
A5_16HI2L02   ?????????????????????????????????????????????????????????????????????????????????????????????????????????????????????????????????????????????????????????????????????????????????????????????????????????????????????????????????????????????????????????????????????????????????????????????????????????????????????????????????????????????????????????????????????????????????????????????????????????????????????????????????????????????????????????????????????????????????????????????CGCCTATTAATAAAATAGTAGGTAGATTCTGCCCAATGATACTTAAATGGCCGCAGTATCCTAACTGTGCTAAGGTAGCATAATAATTTGTCCTTTAATTGAGGGCTGGTATGAATGAACTGACGAAGGGAAAATTGTCTCTGTAATTTATGTCTACGT-AAAAAAGCCTAGATAATGTAGGGGGACGATAAGACCCTAGAAGCTTTACCCTAAAAGCTTTTAAGTATATTGGGTTTCTACTGGGGCGGTAATTCTTTTAACAAGAGTCGATAAAACACATTGAGTGGTTACAATTAACTTATCTTAAGTTACTCTAGGGATAACAGCGTAATTCTCTGCTAGAGTCCTTATCGACCAGAGAGCTTACGACCTCGATGTTGAATTGAAGCCCTACTTAGAGCAGCATCTAAATAAAGGAAGACTGTTCGTCTTTTAAACCTTCACG??????????????????????????????????????????????????????????????????????????????????????????????????????????????????????????????????????????????????????????????????????????????????????????????????????????????????????????????????????????????????????????????????????????????????????????????????????????????????????????????????????????????????????????????????????????????????????????????????????????????????????????????????????????????????????????????????????????????????????????????????????????????????????????????????????????????????????????????????????????????????????????????????????????????????????????????????????????????????????????????????????????????????????????????????????????????????????????????????????????????????????????????????????????????????????????????????????????????????????????????????????????????????????????????????????????????????????????????????????????????????????????????????????????????????????????????????????????????????????????????GACTTTATATTTTGTATTTGGAGCATGGGCTGGAGCAGTAGGAACTGCATTGAGAATACTAATCCGAACTGAACTTGGCAGGCCGGGGAGGCTTATTGGGGATGATCAAATTTATAATGTGATTGTAACTGCACATGCTTTCGTTATGATTTTCTTTATAGTTATACCTGTTATAATTGGAGGATTTGGGAACTGACTAGTCCCATTGATGCTAGGAGCCCCTGATATAGCTTTTCCACGAATAAATAATATAAGATTCTGACTTCTGCCACCCTCTCTAACCCTCCTTCTCAGAAGGGGGCTAGTCGAGAGAGGAGTAGGAACAGGGTGAACTGTTTACCCTCCTTTAGCAAGAGGTATTGCCCATAGAGGGGCTTCTGTAGATTTAGGAATTTTTTCTTTACATTTAGCAGGAGCTTCTTCTATTCTTGGAGCAGTAAATTTTATTACTACTTGTATTAATATGCGAACATCTGGAATAACTATAGACCGAATACCTCTGTTTGTATGGTCAGTTTTTATCACTGCAATTTTATTACTTCTCTCTTTACCTGTTTTAGCAGGAGCAATTACTATACTACTAACAGATCGAAATTTAAACACTTCTTTTTTTGACCCTAGAGGAGGAGGGGATCCTGTTCTTTATCAGCATTTATTT????????????????????????????????????????????????????????????????????????????????????????????????????????????????????????????????????????????????????????????????????????????????????????????????????????????????????????????????????????????????????????????????????????????????????????????????????????????????????????????????????????????????????????????????????????????????????????????????????????????????????????????????????????????????????????????????????????????????????????????????????????????????????????????????????????????????????????????????????????????????????????????????????????????????????????????????????????????????????????????????????????????????????????????????????????????????????????????????????????????????????????????????????????????????????????????????????????????????????????????????????????????????????????????????????????????????????????????????????????????????????????????????????????????????????????????????????????????????????????????????????????????????????????????????????????????????????????????????????????????????????????????????????????????????????????????????????????????????????????????????????????????????????????????????????????????????????????????????????????????????????????????????????????????????????????????????????????????????????????????????????????????????????????????????????????????????????????????????????
A5_16HI2L03   TTTAAGCTGAGAATCTAATTAAGGCAAGATTTATATTAAATATTTTAGTTTTAGGTAAAATTTAAACCTAAATTTATTTACGAGCTAGCACTTCAAATCTTAAGGGATAAACAAGG-ATTAGATACCCTTTTATACTTAAGGCCTTTGAGCAGGGTAGTAACTAGCTATGTTCTTCAAACCCAAAGGATTTGGCGGTGCTCTATATAATTAGAGGAACCTGTAAAGTAATCGAAATTACACGCTGTATCTTACCAAAGCTAAGCTTGTATACCGTCGTCTAGGTAGCTCTAAAAAGATCTACCTAATAGAGTAATACTTATGGCAGATCAAGGTGCAGCCTGCTTTGGCTATTATGGGTTACAATCTAAATATAGCTAGATAACCTCTGAAATAGGATTTAATAGTAATTTAAGTTTAATATACTTAAATAAAACTTCCATAGAGCATGTACATATCGCCCGTCACTCTCATCTTCTCGCCTATTAATAAAATAGTAGGTAGATTCTGCCCAATGATACTTAAATGGCCGCAGTATCCTAACTGTGCTAAGGTAGCATAATAATTTGTCCTTTAATTGAGGGCTGGTATGAATGAACTGACGAAGGGAAAATTGTCTCTGTAATTTATGTCTACGT-AAAAAAGCCTAGATAATGTAGGGGGACGATAAGACCCTAGAAGCTTTACCCTAAAAGCTTTTAAGTATATTGGGTTTCTACTGGGGCGGTAATTCTTTTAACAAGAGTCGATAAAACACATTGAGTGGTTACAATTAACTTATCTTAAGTTACTCTAGGGATAACAGCGTAATTCTCTGCTAGAGTCCTTATCGACCAGAGAGCTTACGACCTCGATGTTGAATTGAAGCCCTACTTAGAGCAGCATCTAAATAAAGGAAGACTGTTCGTCTTTTAAACCTTCACG??????????????????????????????????????????????????????????????????????????????????????????????????????????????????????????????????????????????????????????????????????????????????????????????????????????????????????????????????????????????????????????????????????????????????????????????????????????????????????????????????????????????????????????????????????????????????????????????????????????????????????????????????????????????????????????????????????????????????????????????????????????????????????????????????????????????????????????????????????????????????????????????????????????????????????????????????????????????????????????????????????????????????????????????????????????????????????????????????????????????????????????????????????????????????????????????????????????????????????????????????????????????????????????????????????????????????????????????????????????????????????????????????????????????????????????????????????????????????????????????GACTTTATATTTTGTATTTGGAGCATGGGCTGGAGCAGTAGGAACTGCATTGAGAATACTAATCCGAACTGAACTTGGCAGGCCGGGGAGGCTTATTGGGGATGATCAAATTTATAATGTGATTGTAACTGCACATGCTTTCGTTATGATTTTCTTTATAGTTATACCTGTTATAATTGGAGGATTTGGGAACTGACTAGTCCCATTGATGCTAGGAGCCCCTGATATAGCTTTTCCACGAATAAATAATATAAGATTCTGACTTCTGCCACCCTCTCTAACCCTCCTTCTCAGAAGGGGGCTAGTCGAGAGAGGAGTAGGAACAGGGTGAACTGTTTACCCTCCTTTAGCAAGAGGTATTGCCCATAGAGGGGCTTCTGTAGATTTAGGAATTTTTTCTTTACATTTAGCAGGAGCTTCTTCTATTCTTGGAGCAGTAAATTTTATTACTACTTGTATTAATATGCGAACATCTGGAATAACTATAGACCGAATACCTCTGTTTGTATGGTCAGTTTTTATCACTGCAATTTTATTACTTCTCTCTTTACCTGTTTTAGCAGGAGCAATTACTATACTACTAACAGATCGAAATTTAAACACTTCTTTTTTTGACCCTAGAGGAGGAGGGGATCCTGTTCTTTATCAGCATTTATTTTCGTAAGTCTACCGGAGGTAAGGCTCCGCGCAAACAACTGGCTACCAAAGCCGCTCGAAAATCAGCCCCCGCCACCGGAGGTGTCAAGAAACCCCACAGGTACCGCCCCGGTACCGTCGCTCTCAGGGAGATCAGACGTTACCAAAAGAGTACCGAGTTGCTCATTAGAAAGTTACCCTTCCAGCGTCTCGTCAGAGAGATAGCTCAAGACTTCAAAACCGACCTCAGGTTCCAGTCCTCCGCCGTCATGGCCCTTCAGGAAGCTTCCGAAGCTTACCTCGTCGGTCTCTTCGAAGACACCAACTTGTGCGCTATCCACGCCAAGAGA?GACAACACTATCATTGAAGCCGACACCACTGAAGATCAATCCGGAGGACAATACGACAAGACCTCTTTGGGCTGGAAAGCTCTCTCCCGAATCGCAGCCCTCTGCAACAGAGCCGAATTCAAGACTGGTCAAGAAAACGTGCCCATCCTGAAGAAAGAGGTTAACGGTGACGCTTCGGAGGCTGCTCTTCTCAAGTGCGTGGAATTAGCTGTAGGAGACGTCAGGAAATGGAGAGCTAAGAACAAGAAAGTCTGTGAACTGCCTTTCAATTCCACCAACAAATATCAAGTATCTATTCACGAGACTGAGGACACCAACGACCCAAGGTACTTGTTGGTTATGAAGGGAGCCCCTGAGAGAATTCTTGAGAGATGCTCCACCATCTTCATTCACGGAGAAGAGAAACCCTTGGACGACGAAATGAGAGAAGCCTTCAACAACGCTTATTTGGAATTGGGAGGTTTGGGTGAACGTGTGCTCGGGTTCTGTGACTACATGCTGCCATCTGACAAATTCCCCGTCGGATACCCCTTCGACGCCGATTCCTGCAACTTCCCAGTTCACGGCCTGAGATTCGTTGGGCTTATGTCTATGATTGATCCCCCAAGAGCCGCTGTACCTGACGCCGTAGCCAAGTGCCGATCAGCCGGTATCAAGGTAATCA???????????????????????????????????????????????????????????????????????????????????????????????????????????????????????????????????????????????????????????????????????????????????????????????????????????????????????????????????????????????????????????????????????????????????????????????????????????????????????????????????????????????????????????????????
A5_16HI2L04   TTTAAGCTGAGAATCTAATTAAGGCAAGATTTATATTAAATATTTTAGTTTTAGGTAAAATTTAAACCTAAATTTATTTACGAGCTAGCACTTCAAATCTTAAGGGATAAACAAGG-ATTAGATACCCTTTTATACTTAAGGCCTTTGAGCAGGGTAGTAACTAGCTATGTTCTTCAAACCCAAAGGATTTGGCGGTGCTCTATATAATTAGAGGAACCTGTAAAGTAATCGAAATTACACGCTGTATCTTACCAAAGCTAAGCTTGTATACCGTCGTCTAGGTAGCTCTAAAAAGATCTACCTAATAGAGTAATACTTATGGCAGATCAAGGTGCAGCCTGCTTTGGCTATTATGGGTTACAATCTAAATATAGCTAGATAACCTCTGAAATAGGATTTAATAGTAATTTAAGTTTAATATACTTAAATAAAACTTCCATAGAGCATGTACATATCGCCCGTCACTCTCATCNTCTCGCCTATTAATAAAATAGTAGGTAGATTCTGCCCAATGATACTTAAATGGCCGCAGTATCCTAACTGTGCTAAGGTAGCATAATAATTTGTCCTTTAATTGAGGGCTGGTATGAATGAACTGACGAAGGGAAAATTGTCTCTGTAATTTATGTCTACGT-AAAAAAGCCTAGATAATGTAGGGGGACGATAAGACCCTAGAAGCTTTACCCTAAAAGCTTTTAAGTATATTGGGTTTCTACTGGGGCGGTAATTCTTTTAACAAGAGTCGATAAAACACATTGAGTGGTTACAATTAACTTATCTTAAGTTACTCTAGGGATAACAGCGTAATTCTCTGCTAGAGTCCTTATCGACCAGAGAGCTTACGACCTCGATGTTGAATTGAAGCCCTACTTAGAGCAGCATCTAAATAAAGGAAGACTGTTCGTCTTTTAAACCTTCACG?CGAAAGTGAGTTCGTATCTCTCAAGCAGAACGAGAACTCTTTCTCTACGTTCGGCGACGTCGTTCGCCGACCCTTCCCTGAGTCGGTCCNAGCTCCTCTCTTACTTCGGAGGCAGACATTTAATCTTTTTAAAACCACCAAAAAAATGGGTCGCATTCGCCTTCCCTCTTTCTTTATTCGAGGTTTCGTTTTGCGCGTTTATCTCTTCGGAAGTGCTCGCTCGAACTCGTCCTCTTTTTCATTCCCTCTCT-ATTTCTGGAAATTCCACGAGCCCGTCGCCCGTTCCAT-TTGGTTCGGGAAAGATGCCTGGAACGAAAGGAAATACTTAAAGAG--AAGGGTAGTGGAGAAGC---GAGTTAGAACGTGCACGCTTTCCGCTTTGAGGTTTCGCGTAAGTACTTACCTCGGGTTGTAAATGGAGGTTGGAAGGGTATGCGTATGTAAATACATACGTATATTTGCGTATCCGGTGGAGGAAAGATGTGTCGATCGAAGACGGGGATAAAATAAGGAGGTACTACGAAAGACTCGGGGGCGTTAACGAACGGCGTCGGTGGCTAGGATCGAGTCAGTGTTCTAGCGATACCGAGAAATGATACTTGTTTGGTCTGATCCGATCGCCCTAGTAGTAGTCTGGGGCGTCTCCGGGGTGGTATTGGCGAGGTTGCCTTTGAAAAGATTTTCATCGGATCTTCCTCCGTCAATCACTACCCCCGTCGATAATAATTGCGGAGGCGTCCTCGTGTCTACGAACCAGGCTCGGCGCAAGACCGGGGCTCGTCGTCGCCCTCTCCTCGCTCTCATTTCGTTCTTCGGAGCGTTTTGACGCGGCGGAGCCGGCGGGCGAGTACCTTGAGCGTACTGGTTAGTACCCGAAAGATGGTGATCTATGCCTGGTTAGGACGAAGCCAGAGGAAACTCTGGTGGAGGTCCGCAGCGGTTCTGACGTGCAAGACTTTATATTTTGTATTTGGAGCATGGGCTGGAGCAGTAGGAACTGCATTGAGAATACTAATCCGAACTGAACTTGGCAGGCCGGGGAGGCTTATTGGGGATGATCAAATTTATAATGTGATTGTAACTGCACATGCTTTCGTTATGATTTTTTTTATAGTTATACCTGTTATAATTGGAGGATTTGGGAACTGACTAGTCCCATTGATGCTAGGAGCCCCTGATATAGCTTTTCCACGAATAAATAATATAAGATTCTGACTTCTGCCACCCTCTCTAACCCTCCTTCTCAGAAGGGGGCTAGTCGAGAGAGGAGTAGGAACAGGGTGAACTGTTTACCCTCCTTTAGCAAGAGGTATTGCCCATAGAGGGGCTTCTGTAGATTTAGGAATTTTTTCTTTACATTTAGCAGGAGCTTCTTCTATTCTTGGAGCAGTAAATTTTATTACTACTTGTATTAATATGCGAACATCTGGAATAACTATAGACCGAATACCTCTGTTTGTATGGTCAGTTTTTATCACTGCAATTTTATTACTTCTCTCTTTACCTGTTTTAGCAGGAGCAATTACTATACTATTAACAGATCGAAATTTAAACACTTCTTTTTTTGACCCTAGAGGAGGAGGGGATCCTGTTCTTTATCAGCATTTATTT?????????????????????????????????????????????????????????????????????????????????????????????????????????????????????????????????????????????????????????????????????????????????????????????????????????????????????????????????????????????????????????????????????????????????????????????????????????????????????????????????????????????????????????????????????????????????????????????????????????????????????????????????????????????????????????????????????????????????????????????????????????????????????????????????????????????????????????????????????????????????????????????????????????????????????????????????????????????????????????????????????????????????????????????????????????????????????????????????????????????????????????????????????????????????????????????????????????????????????????????????????????????????????????????????????????????????????????????????????????????????????????????????????????????????????????????????????????????????????????????????????????????????????????????????TCTTCTTTCCACTATTCCATATATTGGCACAGACCTTGTTCAGTGGCTCTGAGGGGGGTTTGCAGTTGATGCTGCCACATTGACCCGATTCTTTTCGTTTCATTTTTTATTACCTTTCATTATTGCAGCTATAGTGGTAATCCATATTTTATTTTTACACCAAACAGGCTCCTCTAACCCCCTAGGTGTAGAAAGTTCTTCTAATAAAGTCCCATTCCATCCATACTTTACTTTTAAAGATATATTTGGATTTATTTTTATACTACTATGACTTCTTATAGTAACTTTAATTTATCCTTATGGTTTAGGGGACCCTGAGAACTTTAACCCTGCTAACCCCCTAACAACCCCTCCT
A5_16HI2L05   ?????????????????????????????????????????????????????????????????????????????????????????????????????????????????????????????????????????????????????????????????????????????????????????????????????????????????????????????????????????????????????????????????????????????????????????????????????????????????????????????????????????????????????????????????????????????????????????????????????????????????????????????????????????????????????????????????????????????????????????????CGCCTATTAATAAAATAGTAGGTAGATTCTGCCCAATGATACTTAAATGGCCGCAGTATCCTAACTGTGCTAAGGTAGCATAATAATTTGTCCTTTAATTGAGGGCTGGTATGAATGAACTGACGAAGGGAAAATTGTCTCTGTAATTTATGTCTACGT-AAAAAAGCCTAGATAATGTAGGGGGACGATAAGACCCTAGAAGCTTTACCCTAAAAGCTTTTAAGTATATTGGGTTTCTACTGGGGCGGTAATTCTTTTAACAAGAGTCGATAAAACACATTGAGTGGTTACAATTAACTTATCTTAAGTTACTCTAGGGATAACAGCGTAATTCTCTGCTAGAGTCCTTATCGACCAGAGAGCTTACGACCTCGATGTTGAATTGAAGCCCTACTTAGAGCAGCATCTAAATAAAGGAAGACTGTTCGTCTTTTAAACCTTCACG??????????????????????????????????????????????????????????????????????????????????????????????????????????????????????????????????????????????????????????????????????????????????????????????????????????????????????????????????????????????????????????????????????????????????????????????????????????????????????????????????????????????????????????????????????????????????????????????????????????????????????????????????????????????????????????????????????????????????????????????????????????????????????????????????????????????????????????????????????????????????????????????????????????????????????????????????????????????????????????????????????????????????????????????????????????????????????????????????????????????????????????????????????????????????????????????????????????????????????????????????????????????????????????????????????????????????????????????????????????????????????????????????????????????????????????????????????????????????????????????GACTTTATATTTTGTATTTGGAGCATGGGCTGGAGCAGTAGGAACTGCATTGAGAATACTAATCCGAACTGAACTTGGCAGGCCGGGGAGGCTTATTGGGGATGATCAAATTTATAATGTGATTGTAACTGCACATGCTTTCGTTATGATTTTCTTTATAGTTATACCTGTTATAATTGGAGGATTTGGGAACTGACTAGTCCCATTGATGCTAGGAGCCCCTGATATAGCTTTTCCACGAATAAATAATATAAGATTCTGACTTCTGCCACCCTCTCTAACCCTCCTTCTCAGAAGGGGGCTAGTCGAGAGAGGAGTAGGAACAGGGTGAACTGTTTACCCTCCTTTAGCAAGAGGTATTGCCCATAGAGGGGCTTCTGTAGATTTAGGAATTTTTTCTTTACATTTAGCAGGAGCTTCTTCTATTCTTGGAGCAGTAAATTTTATTACTACTTGTATTAATATGCGAACATCTGGAATAACTATAGACCGAATACCTCTGTTTGTATGGTCAGTTTTTATCACTGCAATTTTATTACTTCTCTCTTTACCTGTTTTAGCAGGAGCAATTACTATACTATTAACAGATCGAAATTTAAACACTTCTTTTTTTGACCCTAGAGGAGGAGGGGATCCTGTTCTTTATCAGCATTTATTT????????????????????????????????????????????????????????????????????????????????????????????????????????????????????????????????????????????????????????????????????????????????????????????????????????????????????????????????????????????????????????????????????????????????????????????????????????????????????????????????????????????????????????????????????????????????????????????????????????????????????????????????????????????????????????????????????????????????????????????????????????????????????????????????????????????????????????????????????????????????????????????????????????????????????????????????????????????????????????????????????????????????????????????????????????????????????????????????????????????????????????????????????????????????????????????????????????????????????????????????????????????????????????????????????????????????????????????????????????????????????????????????????????????????????????????????????????????????????????????????????????????????????????????????????????????????????????????????????????????????????????????????????????????????????????????????????????????????????????????????????????????????????????????????????????????????????????????????????????????????????????????????????????????????????????????????????????????????????????????????????????????????????????????????????????????????????????????????????
A6_16HI12L01  CTTAAGCTAAGAATCTAACTAAGGCAAGAATTACATTAAATATTTTAGTTTTAGGTAAAATTTAAACCTAAATTTATTTACGAGTCTGCACTTCAAATCTTAAGAGATAAACAAGG-ATTAGATACCCTTTTATACTTAAGGCCTTTGAGCAGGGTAGTAACTAGATATGTTCTTCAAACCCAAAGGATTTGGCGGTGCTCTATATAATTAGAGGAACCTGTAAAGTAATCGAAATTACACGCTATATCTTACCAGAGTTAAGCTTGTATACCGTCGTCTAGGTAGCTCTAAAAAGATCTACCTAATAGAGAAATACTTATGGCAGATCAAGGTGCAGCCTGCTTTGGTTATTATGGGTTACAATCTAAATATAGCTAGATTACCTCTGAAATAGGATTTAATAGTAATTTAAGTTTAATATGCTTAAATAAAACTTCCATAGAGCATGTACATATCGCCCGTCACTCTCATCNTCTCGCCTATTAATAGAATAGTAGGTAGATTCTGCCCAATGATACTTGAATGGCCGCAGTATCCTAACTGTGCTAAGGTAGCATAATAATTTGTCCTTTAATTGAGGGCTGGTATGAATGAACTGACGAAGGGAAAATTGTCTCTGTATTTTATGTCTATGT-AAAAAAGCTTAGATAATGTAGGGGGACGACAAGACCCTAGAAGCTTTACCCTTAAAGCTTTTAAATATATTGGGTTTTTACTGGGGCGGTAATTCTTTTAACAAGAGTTGATAAAACACGTTGAGTGACTCCATTTAACTTATCTTAAGTTACTCTAGGGATAACAGCGTAATTCTCTGCTAGAGTCCTTATCGACCAGAGAGCTTACGACCTCGATGTTGAATTGAAGCCCTACTTAGAGCAGCATCTAAATAAAGGAAGACTGTTCGTCTTTTAAATCTTCACG????????????????????????????????????????????????????????????????????????????????????????????????????????????????????????????????????????????????????????????????????????????????????????????????????????????????????????????????????????????????????????????????????????????????????????????????????????????????????????????????????????????????????????????????????????????????????????????????????????????????????????????????????????????????????????????????????????????????????????????????????????????????????????????????????????????????????????????????????????????????????????????????????????????????????????????????????????????????????????????????????????????????????????????????????????????????????????????????????????????????????????????????????????????????????????????????????????????????????????????????????????????????????????????????????????????????????????????????????????????????????????????????????????????????????????????????????????????????????????????????????????????????????????????????????????????????????????????????????????????????????????????????????????????????????????????????????????????????????????????????????????????????????????????????????????????????????????????????????????????????????????????????????????????????????????????????????????????????????????????????????????????????????????????????????????????????????????????????????????????????????????????????????????????????????????????????????????????????????????????????????????????????????????????????????????????????????????????????????????????????????????????????????????????????????????????????????????????????????????????????????????????????TCGTAAGTCTACCGGAGGTAAGGCTCCGCGCAAACAACTGGCTACCAAAGCCGCTCGAAAATCAGCCCCCGCCACCGGAGGTGTCAAGAAACCCCACAGGTACCGCCCCGGTACCGTCGCTCTCAGGGAGATCAGACGTTACCAAAAGAGTACCGAGTTGCTCATTAGAAAGTTACCCTTCCAGCGTCTCGTCAGAGAGATAGCTCAAGACTTCAAAACCGACCTCAGGTTCCAGTCCTCCGCCGTCATGGCCCTTCAGGAAGCTTCCGAAGCTTACCTCGTCGGTCTCTTCGAAGACACCAACTTGTGCGCTATCCACGCCAAGAGA?????????????????????????????????????????????????????????????????????????????????????????????????????????????????????????????????????????????????????????????????????????????????????????????????????????????????????????????????????????????????????????????????????????????????????????????????????????????????????????????????????????????????????????????????????????????????????????????????????????????????????????????????????????????????????????????????????????????????????????????????????????????????????????????????????????????????????????????????????????????????????????????????????????????????????????????????????????????????????????????????????????????????????????CCTCCTCTCTACTATTCCATACATTGGTACAGACCTTGTTCAATGGCTCTGGGGAGGATTTGCAGTAGATGCTGCTACTTTAACTCGATTTTTCTCATTTCATTTTCTTTTACCTTTTATTATTGCAGCTTTGGTAGTTATTCATATTTTATTTTTACACCAAACAGGCTCTTCTAATCCACTGGGGGTAGAAAGTTCCCCTAATAAAATTCCATTTCACCCATACTTCACATTTAAAGATGTCTTTGGATTTATTACTATACTATTTTTACTTTTGATAGTTACCCTTATCTCACCTTATGGATTGGGAGATCCTGAGAATTTTAACCCTGCTAATCCTCTGACAACCCCTCCC
A6_16HI12L02  CTTAAGCTAAGAATCTAACTAAGGCAAGAATTACATTAAATATTTTAGTTTTAGGTAAAATTTAAACCTAAATTTATTTACGAGTCTGCACTTCAAATCTTAAGAGATAAACAAGG-ATTAGATACCCTTTTATACTTAAGGCCTTTGAGCAGGGTAGTAACTAGATATGTTCTTCAAACCCAAAGGATTTGGCGGTGCTCTATATAATTAGAGGAACCTGTAAAGTAATCGAAATTACACGCTATATCTTACCAGAGTTAAGCTTGTATACCGTCGTCTAGGTAGCTCTAAAAAGATCTACCTAATAGAGAAATACTTATGGCAGATCAAGGTGCAGCCTGCTTTGGTTATTATGGGTTACAATCTAAATATAGCTAGATTACCTCTGAAATAGGATTTAATAGTAATTTAAGTTTAATATGCTTAAATAAAACTTCCATAGAGCATGTACATATCGCCCGTCACTCTCATCNTCTCGCCTATTAATAGAATAGTAGGTAGATTCTGCCCAATGATACTTGAATGGCCGCAGTATCCTAACTGTGCTAAGGTAGCATAATAATTTGTCCTTTAATTGAGGGCTGGTATGAATGAACTGACGAAGGGAAAATTGTCTCTGTATTTTATGTCTATGT-AAAAAAGCTTAGATAATGTAGGGGGACGACAAGACCCTAGAAGCTTTACCCTTAAAGCTTTTAAATATATTGGGTTTTTACTGGGGCGGTAATTCTTTTAACAAGAGTTGATAAAACACGTTGAGTGACTCCATTTAACTTATCTTAAGTTACTCTAGGGATAACAGCGTAATTCTCTGCTAGAGTCCTTATCGACCAGAGAGCTTACGACCTCGATGTTGAATTGAAGCCCTACTTAGAGCAGCATCTAAATAAAGGAAGACTGTTCGTCTTTTAAATCTTCACG?CGAAAGTGAGTTCGTATCTCTCAAGCGGAACGAGAACTCTTTCTCTACGTTCGGCGACGTCGTTCGCCGACCCTTCCCTGAGTCGGTCGGAGCTCCTCTCTTACTTCGGAGGCAGACA-TTAATCTTTTTAAAACCACCAAAAAAATGGGTCGCATTCGCCTTCCCTCTTTCTTTATTCGAGGTTTCGTTTTGCGCGTTTATCTCTTCGGAAGTGCTCGCTCGAACTCGTCCTCTTTTTCATTCCCTCTCTAATTTCTGGAAATTCCACGAGCCCGTCGCCCGTTCCA--TCGGTTCGGGAAAGATGCCTGGAACGAAAGGAAATACTTAAAGAGAAAAGGGTAGTGGAGAAGC---GAGTTAGAACGTGCACGCTTTCCGC-TTGAGGTTTCGCGTAACTACTTACCTCGGGTTGTAAATGGAAGTTGGAAGGGTATGCGTATGTAAATACATATGTATATTTGCGTATCCGGTGGAGGAAAGATGTGTCGATCGAAGACGGGGATAAAATAAGGAGGTACTACGAAAGACTCGGGGGCGTTAACGAACGACGTCGGTGGCTAGGATCGAGTCAGTGTTCTAGCGATACCGAGAAATGATACTTGTTTGGTCTGATCCGATCGCCCTAGTAGTAGTCTGGGGCGTCTCCGGGGTGGTATTGGCGAGGTTGCCTTTGAAAAGATTTTCATCGGATCTTCCTCCGTCACTCACTACCCCCGTCGATAATAATTGCGGAGGCGTCCTCGTGTCTACGAACCAGGCTCGGCGCAAGACCGGGGCTCGTCGTCGCCCTCTCCTCGCTCTCATTTCGTTCTTCGGAGCGTTTTGACGCGGCGGAGCCGGCGGGCGAGTACCTTGAGCGTACTGGTTAGTACCCGAAAGATGGTGATCTATGCCTGGTTAGGACGAAGCCAGAGGAAACTCTGGTGGAGGTCCGCAGCGGTTCTGACGTGCAA??????????????????????????????????????????????????????????????????????????????????????????????????????????????????????????????????????????????????????????????????????????????????????????????????????????????????????????????????????????????????????????????????????????????????????????????????????????????????????????????????????????????????????????????????????????????????????????????????????????????????????????????????????????????????????????????????????????????????????????????????????????????????????????????????????????????????????????????????????????????????????????????????????????????????????????????????????????????????????????????????????????????????TCGTAAGTCTACCGGAGGTAAGGCTCCGCGCAAACAACTGGCTACCAAAGCCGCTCGAAAATCAGCCCCCGCCACCGGAGGTGTCAAGAAACCCCACAGGTACCGCCCCGGTACCGTCGCTCTCAGGGAGATCAGACGTTACCAAAAGAGTACCGAGTTGCTCATTAGAAAGTTACCCTTCCAGCGTCTCGTCAGAGAGATAGCTCAAGACTTCAAAACCGACCTCAGGTTCCAGTCCTCCGCCGTCATGGCCCTTCAGGAAGCTTCCGAAGCTTACCTCGTCGGTCTCTTCGAAGACACCAACTTGTGCGCTATCCACGCCAAGAGA?????????????????????????????????????????????????????????????????????????????????????????????????????????????????????????????????????????????????????????????????????????????????????????????????????????????????????????????????????????????????????????????????????????????????????????????????????????????????????????????????????????????????????????????????????????????????????????????????????????????????????????????????????????????????????????????????????????????????????????????????????????????????????????????????????????????????????????????????????????????????????????????????????????????????????????????????????????????????????????????????????????????????????????CCTCCTCTCTACTATTCCATACATTGGTACAGACCTTGTTCAATGGCTCTGGGGAGGATTTGCAGTAGATGCTGCTACTTTAACTCGATTTTTCTCATTTCATTTTCTTTTACCTTTTATTATTGCAGCTTTGGTAGTTATTCATATTTTATTTTTACACCAAACAGGCTCTTCTAATCCACTGGGGGTAGAAAGTTCCCCTAATAAAATTCCATTTCACCCATACTTCACATTTAAAGATGTCTTTGGATTTATTACTATACTATTTTTACTTTTGATAGTTACCCTTATCTCACCTTATGGATTGGGAGATCCTGAGAATTTTAACCCTGCTAATCCTCTGACAACCCCTCCC
A6_16HI12L03  ?????????????????????????????????????????????????????????????????????????????????????????????????????????????????????????????????????????????????????????????????????????????????????????????????????????????????????????????????????????????????????????????????????????????????????????????????????????????????????????????????????????????????????????????????????????????????????????????????????????????????????????????????????????????????????????????????????????????????????????????CGCCTATTAATAGAATAGTAGGTAGATTCTGCCCAATGATACTTGAATGGCCGCAGTATCCTAACTGTGCTAAGGTAGCATAATAATTTGTCCTTTAATTGAGGGCTGGTATGAATGAACTGACGAAGGGAAAATTGTCTCTGTATTTTATGTCTATGT-AAAAAAGCTTAGATAATGTAGGGGGACGACAAGACCCTAGAAGCTTTACCCTTAAAGCTTTTAAATATATTGGGTTTTTACTGGGGCGGTAATTCTTTTAACAAGAGTTGATAAAACACGTTGAGTGACTCCATTTAACTTATCTTAAGTTACTCTAGGGATAACAGCGTAATTCTCTGCTAGAGTCCTTATCGACCAGAGAGCTTACGACCTCGATGTTGAATTGAAGCCCTACTTAGAGCAGCATCTAAATAAAGGAAGACTGTTCGTCTTTTAAATCTTCACG????????????????????????????????????????????????????????????????????????????????????????????????????????????????????????????????????????????????????????????????????????????????????????????????????????????????????????????????????????????????????????????????????????????????????????????????????????????????????????????????????????????????????????????????????????????????????????????????????????????????????????????????????????????????????????????????????????????????????????????????????????????????????????????????????????????????????????????????????????????????????????????????????????????????????????????????????????????????????????????????????????????????????????????????????????????????????????????????????????????????????????????????????????????????????????????????????????????????????????????????????????????????????????????????????????????????????????????????????????????????????????????????????????????????????????????????????????????????????????????????????????????????????????????????????????????????????????????????????????????????????????????????????????????????????????????????????????????????????????????????????????????????????????????????????????????????????????????????????????????????????????????????????????????????????????????????????????????????????????????????????????????????????????????????????????????????????????????????????????????????????????????????????????????????????????????????????????????????????????????????????????????????????????????????????????????????????????????????????????????????????????????????????????????????????????????????????????????????????????????????????????????????????????????????????????????????????????????????????????????????????????????????????????????????????????????????????????????????????????????????????????????????????????????????????????????????????????????????????????????????????????????????????????????????????????????????????????????????????????????????????????????????????????????????????????????????????????????????????????????????????????????????????????????????????????????????????????????????????????????????????????????????????????????????????????????????????????????????????????????????????????????????????????????????????????????????????????????????????????????????????????????????????????????????????????????????????????????????????????????????????????????????????????????????????????????????????????????????????????????????????????????????????????????????????????????????????????????????????????????????????????????????????????????????????????????????????????????????????????????????????????????????????????????????????????????????????????????????????????????????????????????????????????????????????????????????????????????????????????????????????????????????????????????????????????????????????????????????????????????????????????????????????????????????????????????????????????????????????????????????????????????????????????????????????????????????????????????????????????????????????
A6_16HI12L04  ?????????????????????????????????????????????????????????????????????????????????????????????????????????????????????????????????????????????????????????????????????????????????????????????????????????????????????????????????????????????????????????????????????????????????????????????????????????????????????????????????????????????????????????????????????????????????????????????????????????????????????????????????????????????????????????????????????????????????????????????CGCCTATTAATAGAATAGTAGGTAGATTCTGCCCAATGATACTTGAATGGCCGCAGTATCCTAACTGTGCTAAGGTAGCATAATAATTTGTCCTTTAATTGAGGGCTGGTATGAATGAACTGACGAAGGGAAAATTGTCTCTGTATTTTATGTCTATGT-AAAAAAGCTTAGATAATGTAGGGGGACGACAAGACCCTAGAAGCTTTACCCTTAAAGCTTTTAAATATATTGGGTTTTTACTGGGGCGGTAATTCTTTTAACAAGAGTTGATAAAACACGTTGAGTGACTCCATTTAACTTATCTTAAGTTACTCTAGGGATAACAGCGTAATTCTCTGCTAGAGTCCTTATCGACCAGAGAGCTTACGACCTCGATGTTGAATTGAAGCCCTACTTAGAGCAGCATCTAAATAAAGGAAGACTGTTCGTCTTTTAAATCTTCACG????????????????????????????????????????????????????????????????????????????????????????????????????????????????????????????????????????????????????????????????????????????????????????????????????????????????????????????????????????????????????????????????????????????????????????????????????????????????????????????????????????????????????????????????????????????????????????????????????????????????????????????????????????????????????????????????????????????????????????????????????????????????????????????????????????????????????????????????????????????????????????????????????????????????????????????????????????????????????????????????????????????????????????????????????????????????????????????????????????????????????????????????????????????????????????????????????????????????????????????????????????????????????????????????????????????????????????????????????????????????????????????????????????????????????????????????????????????????????????????????????????????????????????????????????????????????????????????????????????????????????????????????????????????????????????????????????????????????????????????????????????????????????????????????????????????????????????????????????????????????????????????????????????????????????????????????????????????????????????????????????????????????????????????????????????????????????????????????????????????????????????????????????????????????????????????????????????????????????????????????????????????????????????????????????????????????????????????????????????????????????????????????????????????????????????????????????????????????????????????????????????????????????????????????????????????????????????????????????????????????????????????????????????????????????????????????????????????????????????????????????????????????????????????????????????????????????????????????????????????????????????????????????????????????????????????????????????????????????????????????????????????????????????????????????????????????????????????????????????????????????????????????????????????????????????????????????????????????????????????????????????????????????????????????????????????????????????????????????????????????????????????????????????????????????????????????????????????????????????????????????????????????????????????????????????????????????????????????????????????????????????????????????????????????????????????????????????????????????????????????????????????????????????????????????????????????????????????????????????????????????????????????????????????????????????????????????????????????????????????????????????????????????????????????????????????????????????????????????????????????????????????????????????????????????????????????????????????????????????????????????????????????????????????????????????????????????????????????????????????????????????????????????????????????????????????????????????????????????????????????????????????????????????????????????????????????????????????????????????????????????
A6_16HI12L05  ?????????????????????????????????????????????????????????????????????????????????????????????????????????????????????????????????????????????????????????????????????????????????????????????????????????????????????????????????????????????????????????????????????????????????????????????????????????????????????????????????????????????????????????????????????????????????????????????????????????????????????????????????????????????????????????????????????????????????????????????CGCCTATTAATAGAATAGTAGGTAGATTCTGCCCAATGATACTTGAATGGCCGCAGTATCCTAACTGTGCTAAGGTAGCATAATAATTTGTCCTTTAATTGAGGGCTGGTATGAATGAACTGACGAAGGGAAAATTGTCTCTGTATTTTATGTCTATGT-AAAAAAGCTTAGATAATGTAGGGGGACGACAAGACCCTAGAAGCTTTACCCTTAAAGCTTTTAAATATATTGGGTTTTTACTGGGGCGGTAATTCTTTTAACAAGAGTTGATAAAACACGTTGAGTGACTCCATTTAACTTATCTTAAGTTACTCTAGGGATAACAGCGTAATTCTCTGCTAGAGTCCTTATCGACCAGAGAGCTTACGACCTCGATGTTGAATTGAAGCCCTACTTAGAGCAGCATCTAAATAAAGGAAGACTGTTCGTCTTTTAAATCTTCACG?????????????????????????????????????????????????????????????????????????????????????????????????????????????????????????????????????????????????????????????????????????????????????????????????????????????????????????????????????????????????????????????????????????????????????????????????????????????????????????????????????????????????????????????????????????????????????????????????????????????????????????????????????????????????????????????????????????????????????????????????????????????????????????????????????????????????????????????????????????????????????????????????????????????????????????????????????????????????????????????????????????????????????????????????????????????????????????????????????????????????????????????????????????????????????????????????????????????????????????????????????????????????????????????????????????????????????????????????????????????????????????????????????????????????????????????????????????????????????????????????????????????????????????????????????????????????????????????????????????????????????????????????????????????????????????????????????????????????????????????????????????????????????????????????????????????????????????????????????????????????????????????????????????????????????????????????????????????????????????????????????????????????????????????????????????????????????????????????????????????????????????????????????????????????????????????????????????????????????????????????????????????????????????????????????????????????????????????????????????????????????????????????????????????????????????????????????????????????????????????????????????????????????????????????????????????????????????????????????????????????????????????????????????????????????????????????????????????????????????????????????????????????????????????????????????????????????????????????????????????????????????????????????????????????????????????????????????????????????????????????????????????????????????GACAACACTATCATTGAAGCCGACACCACTGAAGATCAATCCGGAGGACAATACGACAAGACCTCTTTGGGCTGGAAAGCTCTCTCCCGAATCGCAGCCCTCTGCAACAGAGCCGAATTCAAGACTGGTCAAGAAAACGTGCCCATCCTGAAGAAAGAGGTTAACGGTGACGCTTCGGAGGCTGCTCTTCTCAAGTGCGTGGAATTAGCTGTAGGAGATGTCAGGAAATGGAGAGCTAAGAACAAGAAAGTCTGTGAACTGCCTTTCAATTCCACCAACAAATATCAAGTATCTATTCACGAGACTGAGGACACCAACGACCCAAGGTACTTGTTGGTTATGAAGGGAGCCCCTGAGAGAATTCTTGAGAGATGCTCCACCATCTTCATTCACGGAGAAGAGAAACCTTTGGACGACGAAATGAGAGAAGCCTTCAACAACGCTTATTTGGAATTGGGAGGTTTGGGTGAACGTGTGCTCGGGTTCTGTGACTACATGCTGCCATCTGACAAATTCCCCGTCGGATACCCCTTCGACGCCGATTCCTGCAACTTCCCAGTTCACGGCCTGAGATTCGTTGGGCTTATGTCTATGATTGATCCCCCAAGAGCCGCTGTACCTGACGCCGTAGCCAAGTGCCGATCAGCCGGTATCAAGGTAATCA???????????????????????????????????????????????????????????????????????????????????????????????????????????????????????????????????????????????????????????????????????????????????????????????????????????????????????????????????????????????????????????????????????????????????????????????????????????????????????????????????????????????????????????????????
A7_16HI13L01  ?????????????????????????????????????????????????????????????????????????????????????????????????????????????????????????????????????????????????????????????????????????????????????????????????????????????????????????????????????????????????????????????????????????????????????????????????????????????????????????????????????????????????????????????????????????????????????????????????????????????????????????????????????????????????????????????????????????????????????????????CGCCTATTAATAGAATAGTAGGTAGATTCTGCCCAATGATACTTGAATGGCCGCAGTATCCTAACTGTGCTAAGGTAGCATAATAATTTGTCCTTTAATTGAGGGCTGGTATGAATGAACTGACGAAGGGAAAATTGTCTCTGTATTTTATGTCTATGT-AAAAAAGCTTAGATAATGTAGGGGGACGACAAGACCCTAGAAGCTTTACCCTTAAAGCTTTTAAATATATTGGGTTTTTACTGGGGCGGTAATTCTTTTAACAAGAGTTGATAAAACACGTTGAGTGACTCCATTTAACTTATCTTAAGTTACTCTAGGGATAACAGCGTAATTCTCTGCTAGAGTCCTTATCGACCAGAGAGCTTACGACCTCGATGTTGAATTGAAGCCCTACTTAGAGCAGCATCTAAATAAAGGAAGACTGTTCGTCTTTTAAATCTTCACG??????????????????????????????????????????????????????????????????????????????????????????????????????????????????????????????????????????????????????????????????????????????????????????????????????????????????????????????????????????????????????????????????????????????????????????????????????????????????????????????????????????????????????????????????????????????????????????????????????????????????????????????????????????????????????????????????????????????????????????????????????????????????????????????????????????????????????????????????????????????????????????????????????????????????????????????????????????????????????????????????????????????????????????????????????????????????????????????????????????????????????????????????????????????????????????????????????????????????????????????????????????????????????????????????????????????????????????????????????????????????????????????????????????????????????????????????????????????????????????????GACTTTATATTTTGTATTTGGGGCGTGGGCTGGAGCAGTAGGGACTGCACTGAGAATATTAATTCGAACTGAACTTGGGAGCCCCGGAAGGTTTATTGGGGATGATCAGATTTATAATGTAATTGTAACTGCACATGCTTTTGTTATGATTTTTTTTATAGTTATACCTGTTATAATTGGTGGATTTGGTAATTGATTAGTTCCGTTGATGTTAGGAGCCCCTGATATAGCTTTTCCACGAATAAATAATATAAGATTCTGGCTTCTCCCACCCTCACTAACCCTTCTCCTCAGAAGAGGGCTAGTTGAAAGGGGGGTAGGGACAGGGTGGACTGTCTATCCTCCCCTAGCAAGAGGTATTGCGCATAGAGGAGCCTCTGTAGATTTAGGAATTTTTTCTTTACACTTAGCAGGGGCTTCTTCTATTCTTGGGGCAGTAAATTTTATTACTACCTGTATTAACATACGTACATCTGGAATAACTATAGACCGGATACCCTTATTTGTGTGGTCAGTTTTTATTACTGCCATCTTATTGCTTCTTTCTCTACCTGTCCTAGCAGGAGCAATTACTATACTATTAACAGATCGAAACTTAAACACTTCTTTCTTTGACCCTAGAGGAGGAGGAGATCCTGTTCTATATCAGCATTTATTT?????????????????????????????????????????????????????????????????????????????????????????????????????????????????????????????????????????????????????????????????????????????????????????????????????????????????????????????????????????????????????????????????????????????????????????????????????????????????????????????????????????GACAACACTATCATTGAAGCCGACACCACTGAAGATCAATCCGGAGGACAATACGACAAGACCTCTTTGGGCTGGAAAGCTCTCTCCCGAATCGCAGCCCTCTGCAACAGAGCCGAATTCAAGACTGGTCAAGAAAACGTGCCCATCCTGAAGAAAGAGGTTAACGGTGACGCTTCGGAGGCTGCTCTTCTCAAGTGCGTGGAATTAGCTGTAGGAGACGTCAGGAAATGGAGAGCTAAGAACAAGAAAGTCTGTGAACTGCCTTTCAATTCCACCAACAAATATCAAGTATCTATTCACGAGACTGAGGACACCAACGACCCAAGGTACTTGTTGGTTATGAAGGGAGCCCCTGAGAGAATTCTCGAGAGATGCTCCACCATCTTCATTCACGGAGAAGAGAAACCCTTGGACGACGAAATGAGAGAAGCCTTCAACAACGCTTATTTGGAATTGGGAGGTTTGGGTGAACGTGTGCTCGGGTTCTGTGACTACATGCTGCCATCTGACAAATTCCCCGTCGGATACCCCTTCGACGCCGATTCCTGCAACTTCCCAGTTCACGGCCTGAGATTCGTTGGGCTTATGTCTATGATTGATCCCCCAAGAGCCGCTGTACCCGACGCCGTAGCCAAGTGCCGATCAGCCGGTATCAAGGTAATCA???????????????????????????????????????????????????????????????????????????????????????????????????????????????????????????????????????????????????????????????????????????????????????????????????????????????????????????????????????????????????????????????????????????????????????????????????????????????????????????????????????????????????????????????????
A7_16HI13L02  ?????????????????????????????????????????????????????????????????????????????????????????????????????????????????????????????????????????????????????????????????????????????????????????????????????????????????????????????????????????????????????????????????????????????????????????????????????????????????????????????????????????????????????????????????????????????????????????????????????????????????????????????????????????????????????????????????????????????????????????????CGCCTATTAATAGAATAGTAGGTAGATTCTGCCCAATGATACTTGAATGGCCGCAGTATCCTAACTGTGCTAAGGTAGCATAATAATTTGTCCTTTAATTGAGGGCTGGTATGAATGAACTGACGAAGGGAAAATTGTCTCTGTATTTTATGTCTATGT-AAAAAAGCTTAGATAATGTAGGGGGACGACAAGACCCTAGAAGCTTTACCCTTAAAGCTTTTAAATATATTGGGTTTTTACTGGGGCGGTAATTCTTTTAACAAGAGTTGATAAAACACGTTGAGTGACTCCATTTAACTTATCTTAAGTTACTCTAGGGATAACAGCGTAATTCTCTGCTAGAGTCCTTATCGACCAGAGAGCTTACGACCTCGATGTTGAATTGAAGCCCTACTTAGAGCAGCATCTAAATAAAGGAAGACTGTTCGTCTTTTAAATCTTCACG??????????????????????????????????????????????????????????????????????????????????????????????????????????????????????????????????????????????????????????????????????????????????????????????????????????????????????????????????????????????????????????????????????????????????????????????????????????????????????????????????????????????????????????????????????????????????????????????????????????????????????????????????????????????????????????????????????????????????????????????????????????????????????????????????????????????????????????????????????????????????????????????????????????????????????????????????????????????????????????????????????????????????????????????????????????????????????????????????????????????????????????????????????????????????????????????????????????????????????????????????????????????????????????????????????????????????????????????????????????????????????????????????????????????????????????????????????????????????????????????GACTTTATATTTTGTATTTGGGGCGTGGGCTGGAGCAGTAGGGACTGCACTGAGAATATTAATTCGAACTGAACTTGGGAGCCCCGGAAGGTTTATTGGGGATGATCAGATTTATAATGTAATTGTAACTGCACATGCTTTTGTTATGATTTTTTTTATAGTTATACCTGTTATAATTGGTGGATTTGGTAATTGATTAGTTCCGTTGATGTTAGGAGCCCCTGATATAGCTTTTCCACGAATAAATAATATAAGATTCTGGCTTCTCCCACCCTCACTAACCCTTCTCCTCAGAAGAGGGCTAGTTGAAAGGGGGGTAGGGACAGGGTGGACTGTCTATCCTCCCCTAGCAAGAGGTATTGCGCATAGAGGAGCCTCTGTAGATTTAGGAATTTTTTCTTTACACTTAGCAGGGGCTTCTTCTATTCTTGGGGCAGTAAATTTTATTACTACCTGTATTAACATACGTACATCTGGAATAACTATAGACCGGATACCCTTATTTGTGTGGTCAGTTTTTATTACTGCCATCTTATTGCTTCTTTCTCTACCTGTCCTAGCAGGAGCAATTACTATACTATTAACAGATCGAAATTTAAACACTTCTTTCTTTGACCCTAGAGGAGGAGGAGATCCTGTTCTATATCANCATTTATTT?????????????????????????????????????????????????????????????????????????????????????????????????????????????????????????????????????????????????????????????????????????????????????????????????????????????????????????????????????????????????????????????????????????????????????????????????????????????????????????????????????????GACAACACTATCATTGAAGCCGACACCACTGAAGATCAATCCGGAGGACAATACGACAAGACCTCTTTGGGCTGGAAAGCTCTCTCCCGAATCGCAGCCCTCTGCAACAGAGCCGAATTCAAGACTGGTCAAGAAAACGTGCCCATCCTGAAGAAAGAGGTTAACGGTGACGCTTCGGAGGCTGCTCTTCTCAAGTGCGTGGAATTAGCTGTAGGAGATGTCAGGAAATGGAGAGCTAAGAACAAGAAAGTCTGTGAACTGCCTTTCAATTCCACCAACAAATATCAAGTATCTATTCACGAGACTGAGGACACCAACGACCCAAGGTACTTGTTGGTTATGAAGGGAGCCCCTGAGAGAATTCTCGAGAGATGCTCCACCATCTTCATTCACGGAGAAGAGAAACCCTTGGACGACGAAATGAGAGAAGCCTTCAACAACGCTTATTTGGAATTGGGAGGTTTGGGTGAACGTGTGCTCGGGTTCTGTGACTACATGCTGCCATCTGACAAATTCCCCGTCGGATACCCCTTCGACGCCGATTCCTGCAACTTCCCAGTTCACGGCCTGAGATTCGTTGGGCTTATGTCTATGATTGATCCCCCAAGAGCCGCTGTACCCGACGCCGTAGCCAAGTGCCGATCAGCCGGTATCAAGGTAATCA???????????????????????????????????????????????????????????????????????????????????????????????????????????????????????????????????????????????????????????????????????????????????????????????????????????????????????????????????????????????????????????????????????????????????????????????????????????????????????????????????????????????????????????????????
A7_16HI13L03  CTTAAGCTAAGAATCTAACTAAGGCAAGAATTACATTAAATATTTTAGTTTTAGGTAAAATTTAAACCTAAATTTATTTACGAATCTGCACTTCAAATCTTAAGAGATAAACAAGG-ATTAGATACCCTTTTATACTTAAGGCCTTTGAGCAGGGTAGTAACTAGATATGTTCTTCAAACCCAAAGGATTTGGCGGTGCTCTATATAATTAGAGGAACCTGTAAAGTAATCGAAATTACACGCTATATCTTACCAGAGTTAAGCTTGTATACCGTCGTCTAGGTAGCTCTAAAAAGATCTACCTAATAGAGAAATACTTATGGCAGATCAAGGTGCAGCCTGCTTTGGTTATTATGGGTTACAATCTAAATATAGCTAGATTACCTCTGAAATAGGATTTAATAGTAATTTAAGTTCAATATACTTAAATAAAACTTCCATAGAGCATGTACATATCGCCCGTCACTCTCATCTTCNCGCCTATTAATAGAATAGTAGGTAGATTCTGCCCAATGATACTTGAATGGCCGCAGTATCCTAACTGTGCTAAGGTAGCATAATAATTTGTCCTTTAATTGAGGGCTGGTATGAATGAACTGACGAAGGGAAAATTGTCTCTGTATTTTATGTCTATGT-AAAAAAGCTTAGATAATGTAGGGGGACGACAAGACCCTAGAAGCTTTACCCTTAAAGCTTTTAAATATATTGGGTTTTTACTGGGGCGGTAATTCTTTTAACAAGAGTTGATAAAACACGTTGAGTGACTCCATTTAACTTATCTTAAGTTACTCTAGGGATAACAGCGTAATTCTCTGCTAGAGTCCTTATCGACCAGAGAGCTTACGACCTCGATGTTGAATTGAAGCCCTACTTAGAGCAGCATCTAAATAAAGGAAGACTGTTCGTCTTTTAAATCTTCACG??????????????????????????????????????????????????????????????????????????????????????????????????????????????????????????????????????????????????????????????????????????????????????????????????????????????????????????????????????????????????????????????????????????????????????????????????????????????????????????????????????????????????????????????????????????????????????????????????????????????????????????????????????????????????????????????????????????????????????????????????????????????????????????????????????????????????????????????????????????????????????????????????????????????????????????????????????????????????????????????????????????????????????????????????????????????????????????????????????????????????????????????????????????????????????????????????????????????????????????????????????????????????????????????????????????????????????????????????????????????????????????????????????????????????????????????????????????????????????????????GACTTTATATTTTGTATTTGGGGCGTGGGCTGGAGCAGTAGGGACTGCACTGAGAATATTAATTCGAACTGAACTTGGGAGCCCCGGAAGGTTTATTGGGGATGATCAGATTTATAATGTAATTGTAACTGCACATGCTTTTGTTATGATTTTTTTTATAGTTATACCTGTTATAATTGGTGGATTTGGTAATTGATTAGTTCCGTTGATGTTAGGAGCCCCTGATATAGCTTTTCCACGAATAAATAATATAAGATTCTGGCTTCTCCCACCCTCACTAACCCTTCTCCTCAGAAGAGGGCTAGTTGAAAGGGGGGTAGGGACAGGGTGGACTGTCTATCCTCCCCTAGCAAGAGGTATTGCGCATAGAGGAGCCTCTGTAGATTTAGGAATTTTTTCTTTACACTTAGCAGGGGCTTCTTCTATTCTTGGGGCAGTAAATTTTATTACTACCTGTATTAACATACGTACATCTGGAATAACTATAGACCGGATACCCTTATTTGTGTGGTCAGTTTTTATTACTGCCATCTTATTGCTTCTTTCTCTACCTGTCCTAGCAGGAGCAATTACTATACTATTAACAGATCGAAACTTAAACACTTCTTTCTTTGACCCTAGAGGAGGAGGAGATCCTGTTCTATATCAGCATTTATTTTCGTAAGTCTACCGGAGGTAAGGCTCCGCGCAAACAACTGGCTACCAAAGCCGCTCGAAAATCAGCCCCCGCCACCGGAGGTGTCAAGAAACCCCACAGGTACCGCCCCGGTACCGTCGCTCTCAGGGAGATCAGACGTTACCAAAAGAGTACCGAGTTGCTCATTAGAAAGTTACCCTTCCAGCGTCTCGTCAGAGAGATAGCTCAAGACTTCAAAACCGACCTCAGGTTCCAGTCCTCCGCCGTCATGGCCCTTCAGGAAGCTTCCGAAGCTTACCTCGTCGGTCTCTTCGAAGACACCAACTTGTGCGCTATCCACGCCAAGAGA?GACAACACTATCATTGAAGCCGACACCACTGAAGATCAATCCGGAGGACAATACGACAAGACCTCTTTGGGCTGGAAAGCTCTCTCCCGAATCGCAGCCCTCTGCAACAGAGCCGAATTCAAGACTGGTCAAGAAAACGTGCCCATCCTGAAGAAAGAGGTTAACGGTGACGCTTCGGAGGCTGCTCTTCTCAAGTGCGTGGAATTAGCTGTAGGAGATGTCAGGAAATGGAGAGCTAAGAACAAGAAAGTCTGTGAACTGCCTTTCAATTCCACCAACAAATATCAAGTATCTATTCACGAGACTGAGGACACCAACGACCCAAGGTACTTGTTGGTTATGAAGGGAGCCCCTGAGAGAATTCTCGAGAGATGCTCCACCATCTTCATTCACGGAGAAGAGAAACCCTTGGACGACGAAATGAGAGAAGCCTTCAACAACGCTTATTTGGAATTGGGAGGTTTGGGTGAACGTGTGCTCGGGTTCTGTGACTACATGCTGCCATCTGACAAATTCCCCGTCGGATACCCCTTCGACGCCGATTCCTGCAACTTCCCAGTTCACGGCCTGAGATTCGTTGGGCTTATGTCTATGATTGATCCCCCAAGAGCCGCTGTACCCGACGCCGTAGCCAAGTGCCGATCAGCCGGTATCAAGGTAATCA???????????????????????????????????????????????????????????????????????????????????????????????????????????????????????????????????????????????????????????????????????????????????????????????????????????????????????????????????????????????????????????????????????????????????????????????????????????????????????????????????????????????????????????????????
A7_16HI13L04  CTTAAGCTAAGAATCTAACTAAGGCAAGAATTACATTAAATATTTTAGTTTTAGGTAAAATTTAAACCTAAATTTATTTACGAGTCTGCACTTCAAATCTTAAGAGATAAACAAGG-ATTAGATACCCTTTTATACTTAAGGCCTTTGAGCAGGGTAGTAACTAGATATGTTCTTCAAACCCAAAGGATTTGGCGGTGCTCTATATAATTAGAGGAACCTGTAAAGTAATCGAAATTACACGCTATATCTTACCAGAGTTAAGCTTGTATACCGTCGTCTAGGTAGCTCTAAAAAGATCTACCTAATAGAGAAATACTTATGGCAGATCAAGGTGCAGCCTGCTTTGGTTATTATGGGTTACAATCTAAATATAGCTAGATTACCTCTGAAATAGGATTTAATAGTAATTTAAGTTTAATATACTTAAATAAAACTTCCATAGAGCATGTACATATCGCCCGTCACTCTCATCNTCTCGCCTATTAATAGAATAGTAGGTAGATTCTGCCCAATGATACTTGAATGGCCGCAGTATCCTAACTGTGCTAAGGTAGCATAATAATTTGTCCTTTAATTGAGGGCTGGTATGAATGAACTGACGAAGGGAAAATTGTCTCTGTATTTTATGTCTATGT-AAAAAAGCTTAGATAATGTAGGGGGACGACAAGACCCTAGAAGCTTTACCCTTAAAGCTTTTAAATATATTGGGTTTTTACTGGGGCGGTAATTCTTTTAACAAGAGTTGATAAAACACGTTGAGTGACTCCATTTAACTTATCTTAAGTTACTCTAGGGATAACAGCGTAATTCTCTGCTAGAGTCCTTATCGACCAGAGAGCTTACGACCTCGATGTTGAATTGAAGCCCTACTTAGAGCAGCATCTAAATAAAGGAAGACTGTTCGTCTTTTAAATCTTCACG?CGAAAGTGAGTTCGTATCTCTCAAGCGGAACGAGAACTCTTTCTCTACGTTCGGCGACGTCGTTCGCCGACCCTTCCCTGAGTCGGTCGGAGCTCCTCTCTTACTTCGGAGGCAGACA-TTAATCTTTTTAAAACCACCAAAAAAATGGGTCGCATTCGCCTTCCCTCTTTCTTTATTCGAGGTTTCGTTTTGCGCGTTTATCTCTTCGGAAGTGCTCGCTCGAACTCGTCCTCTTTTTCATTCCCTCTCTAATTTCTGGAAATTCCACGAGCCCGTCGCCCGTTCCA--TCGGTTCGGGAAAGATGCCTGGAACGAAAGGAAATACTTAAAGAGAAAAGGGTAGTGGAGAAGC---GAGTTAGAACGTGCACGCTTTCCGC-TTGAGGTTTCGCGTAACTACTTACCTCGGGTTGTAAATGGAAGTTGGAAGGGTATGCGTATGTAAATACATATGTATATTTGCGTATCCGGTGGAGGAAAGATGTGTCGATCGAAGACGGGGATAAAATAAGGAGGTACTACGAAAGACTCGGGGGCGTTAACGAACGACGTCGGTGGCTAGGATCGAGTCAGTGTTCTAGCGATACCGAGAAATGATACTTGTTTGGTCTGATCCGATCGCCCTAGTAGTAGTCTGGGGCGTCTCCGGGGTGGTATTGGCGAGGTTGCCTTTGAAAAGATTTTCATCGGATCTTCCTCCGTCACTCACTACCCCCGTCGATAATAATTGCGGAGGCGTCCTCGTGTCTACGAACCAGGCTCGGCGCAAGACCGGGGCTCGTCGTCGCCCTCTCCTCGCTCTCATTTCGTTCTTCGGAGCGTTTTGACGCGGCGGAGCCGGCGGGCGAGTACCTTGAGCGTACTGGTTAGTACCCGAAAGATGGTGATCTATGCCTGGTTAGGACGAAGCCAGAGGAAACTCTGGTGGAGGTCCGCAGCGGTTCTGACGTGCAAGACTTTATATTTTGTATTTGGGGCGTGGGCTGGAGCAGTAGGGACTGCACTGAGAATATTAATTCGAACTGAACTTGGGAGCCCCGGAAGGTTTATTGGGGATGATCAGATTTATAATGTAATTGTAACTGCACATGCTTTTGTTATGATTTTTTTTATAGTTATACCTGTTATAATTGGTGGATTTGGTAATTGATTAGTTCCATTGATGTTAGGAGCCCCTGATATAGCTTTTCCACGAATAAATAATATAAGATTCTGGCTTCTCCCACCCTCACTAACCCTTCTCCTCAGAAGAGGGCTAGTTGAAAGGGGGGTAGGGACAGGGTGGACTGTCTATCCTCCCCTAGCAAGAGGTATTGCGCATAGAGGAGCCTCTGTAGATTTAGGAATTTTTTCTTTACACTTAGCAGGGGCTTCTTCTATTCTTGGGGCAGTAAATTTTATTACTACCTGTATTAACATACGCACATCTGGAATAACTATAGACCGGATACCCTTATTTGTGTGGTCAGTTTTTATTACTGCCATCTTATTGCTTCTTTCTCTACCTGTCCTAGCAGGAGCAATTACTATACTACTAACAGATCGAAATTTAAACACTTCTTTCTTTGACCCTAGAGGAGGAGGAGATCCTGTTCTATATCAGCATTTATTTTCGTAAGTCTACCGGAGGTAAGGCTCCGCGCAAACAACTGGCTACCAAAGCCGCTCGAAAATCAGCCCCCGCCACCGGAGGTGTCAAGAAACCCCACAGGTACCGCCCCGGTACCGTCGCTCTCAGGGAGATCAGACGTTACCAAAAGAGTACCGAGTTGCTCATTAGAAAGTTACCCTTCCAGCGTCTCGTCAGAGAGATAGCTCAAGACTTCAAAACCGACCTCAGGTTCCAGTCCTCCGCCGTCATGGCCCTTCAGGAAGCTTCCGAAGCTTACCTCGTCGGTCTCTTCGAAGACACCAACTTGTGCGCTATCCACGCCAAGAGA?GACAACACTATCATTGAAGCCGACACCACTGAAGATCAATCCGGAGGACAATACGACAAGACCTCTTTGGGCTGGAAAGCTCTCTCCCGAATCGCAGCCCTCTGCAACAGAGCCGAATTCAAGACTGGTCAAGAAAACGTGCCCATCCTGAAGAAAGAGGTTAACGGTGACGCTTCGGAGGCTGCTCTTCTCAAGTGCGTGGAATTAGCTGTAGGAGATGTCAGGAAATGGAGAGCTAAGAACAAGAAAGTCTGTGAACTGCCTTTCAATTCCACCAACAAATATCAAGTATCTATTCACGAGACTGAGGACACCAACGACCCAAGGTACTTGTTGGTTATGAAGGGAGCCCCTGAGAGAATTCTCGAGAGATGCTCCACCATCTTCATTCACGGAGAAGAGAAACCCTTGGACGACGAAATGAGAGAAGCCTTCAACAACGCTTATTTGGAATTGGGAGGTTTGGGTGAACGTGTGCTCGGGTTCTGTGACTACATGCTGCCATCTGACAAATTCCCCGTCGGATACCCCTTCGACGCCGATTCCTGCAACTTCCCAGTTCACGGCCTGAGATTCGTTGGGCTTATGTCTATGATTGATCCCCCAAGAGCCGCTGTACCCGACGCCGTAGCCAAGTGCCGATCAGCCGGTATCAAGGTAATCA???????????????????????????????????????????????????????????????????????????????????????????????????????????????????????????????????????????????????????????????????????????????????????????????????????????????????????????????????????????????????????????????????????????????????????????????????????????????????????????????????????????????????????????????????
A7_16HI13L05  CTTAAGCTAAGAATCTAACTAAGGCAAGAATTACATTAAATATTTTAGTTTTAGGTAAAATTTAAACCTAAATTTATTTACGAGTCTGCACTTCAAATCTTAAGAGATAAACAAGG-ATTAGATACCCTTTTATACTTAAGGCCTTTGAGCAGGGTAGTAACTAGATATGTTCTTCAAACCCAAAGGATTTGGCGGTGCTCTATATAATTAGAGGAACCTGTAAAGTAATCGAAATTACACGCTATATCTTACCAGAGTTAAGCTTGTATACCGTCGTCTAGGTAGCTCTAAAAAGATCTACCTAATAGAGAAATACTTATGGCAGATCAAGGTGCAGCCTGCTTTGGTTATTATGGGTTACAATCTAAATATAGCTAGATTACCTCTGAAATAGGATTTAATAGTAATTTAAGTTTAATATACTTAAATAAAACTTCCATAGAGCATGTACATATCGCCCGTCACTCTCATCTTCNCGCCTATTAATAGAATAGTAGGTAGATTCTGCCCAATGATACTTGAATGGCCGCAGTATCCTAACTGTGCTAAGGTAGCATAATAATTTGTCCTTTAATTGAGGACTGGTATGAATGAACTGACGAAGGGAAAATTGTCTCTGTATTTTATGTCTATGT-AAAAAAGCTTAGATAATGTAGGGGGACGACAAGACCCTAGAAGCTTTACCCTTAAAGCTTTTAAATATTTTGGGTTTTTACTGGGGCGGTAATTCTTTTAACAAGAGTTGATAAAACACGTTGAGTGACTCCATTTAACTTATCTTAAGTTACTCTAGGGATAACAGCGTAATTCTCTGCTAGAGTCCTTATCGACCAGAGAGCTTACGACCTCGATGTTGAATTGAAGCCCTACTTAGAGCAGCATCTAAATAAAGGAAGACTGTTCGTCTTTTAAATCTTCACG??????????????????????????????????????????????????????????????????????????????????????????????????????????????????????????????????????????????????????????????????????????????????????????????????????????????????????????????????????????????????????????????????????????????????????????????????????????????????????????????????????????????????????????????????????????????????????????????????????????????????????????????????????????????????????????????????????????????????????????????????????????????????????????????????????????????????????????????????????????????????????????????????????????????????????????????????????????????????????????????????????????????????????????????????????????????????????????????????????????????????????????????????????????????????????????????????????????????????????????????????????????????????????????????????????????????????????????????????????????????????????????????????????????????????????????????????????????????????????????????GACTTTATATTTTGTATTTGGGGCGTGGGCTGGAGCAGTAGGGACTGCACTGAGAATATTAATTCGAACTGAACTTGGAAGCCCCGGAAGGTTTATTGGGGATGATCAGATTTATAATGTAATTGTAACTGCACATGCTTTTGTTATGATTTTTTTTATAGTTATACCTGTTATAATTGGTGGATTTGGTAATTGATTAGTTCCATTGATGTTAGGAGCCCCTGATATAGCTTTTCCACGAATAAATAATATAAGATTCTGGCTTCTCCCACCCTCACTAACCCTTCTCCTCAGAAGAGGGCTAGTTGAAAGGGGGGTAGGGACAGGGTGGACTGTCTATCCTCCCCTAGCAAGAGGTATTGCGCATAGAGGAGCCTCTGTAGATTTAGGAATTTTTTCTTTACACTTAGCAGGGGCTTCTTCTATTCTTGGGGCAGTAAATTTTATTACTACCTGTATTAACATACGTACATCTGGAATAACTATAGACCGGATACCCTTATTTGTGTGGTCAGTTTTTATTACTGCCATCTTATTGCTTCTTTCTCTACCTGTCCTAGCAGGAGCAATTACTATACTATTAACAGATCGAAATTTAAACACTTCTTTCTTTGACCCTAGAGGAGGAGGAGATCCTGTTCTATATCAGCATTTATTT?????????????????????????????????????????????????????????????????????????????????????????????????????????????????????????????????????????????????????????????????????????????????????????????????????????????????????????????????????????????????????????????????????????????????????????????????????????????????????????????????????????GACAACACTATCATTGAAGCCGACACCACTGAAGATCAATCCGGAGGACAATACGACAAGACCTCTTTGGGCTGGAAAGCTCTCTCCCGAATCGCAGCCCTCTGCAACAGAGCCGAATTCAAGACTGGTCAAGAAAACGTGCCCATCCTGAAGAAAGAGGTTAACGGTGACGCTTCGGAGGCTGCTCTTCTCAAGTGCGTGGAATTAGCTGTAGGAGATGTCAGGAAATGGAGAGCTAAGAACAAGAAAGTCTGTGAACTGCCTTTCAATTCCACCAACAAATATCAAGTATCTATTCACGAGACTGAGGACACCAACGACCCAAGGTACTTGTTGGTTATGAAGGGAGCCCCTGAGAGAATTCTCGAGAGATGCTCCACCATCTTCATTCACGGAGAAGAGAAACCCTTGGACGACGAAATGAGAGAAGCCTTCAACAACGCTTATTTGGAATTGGGAGGTTTGGGTGAACGTGTGCTCGGGTTCTGTGACTACATGCTGCCATCTGACAAATTCCCCGTCGGATACCCCTTCGACGCCGATTCCTGCAACTTCCCAGTTCACGGCCTGAGATTCGTTGGGCTTATGTCTATGATTGATCCCCCAAGAGCCGCTGTACCCGACGCCGTAGCCAAGTGCCGATCAGCCGGTATCAAGGTAATCA???????????????????????????????????????????????????????????????????????????????????????????????????????????????????????????????????????????????????????????????????????????????????????????????????????????????????????????????????????????????????????????????????????????????????????????????????????????????????????????????????????????????????????????????????
B1_Tai8       TTTAAGCTAAAAACCTAAATAAAGCAAGATAATTATTAAATATTTTAGTTTTAGGTAAAATTTAAACCTAAATTTATTTAAAAATTTGTATTTCAAATCTTAAGAGATAAACAAGG-ATTAGATACCCTTTTATACTTAAGGCCTTTGAGCAGGGTAGTAACTAGTTATGTTCTTCAAACCCAAAGGATTTGGCGGTGTTCTATATAATTAGAGGAACCTGTAAAATAATCGAAATTACGCGTTAGATCTTACCAGAGCTAAGCTTGTATACCGTCGTCTTGGTAGCTTTAAAAAGACTTACCTAACTGAGATATATCTATGGCAGATCAAGGTGCAGCCTGCTTTGGTTATTATGGGTTACAATCTAAATGTAGCTAGATAACCTTTGAAATAGGATTTAATAGTAATTCAAGTTTAATATACTTAAATAAAATTTCCATAGAGCATGTACATATCGCCCGTCACTCTCACATTCTCGCCTACTAATTAAATAGTAGGTAGATTCTGCCCAATGATACTTAAATGGCCGCAGTATTCTAACTGTGCTAAGGTAGCATAATAACTTGTCCTTTAATTGAGGGCTGGAATGAATGAACTGACGAAGAGTAAATTGTCTCTGTAATTTATATCTATGT-AAAAAAGCCTAGATAATGTAAGGGGACGATAAGACCCTAGAAGCTTTACCCTTAAAGCTTTTTAAAATATTGGGTTTTTACTGGGGCGGTAATTCTTTTAACAAGAGTTTTTAAAACACTCTGAGTGAATTCACTTAACTTATCCTAAGTTACTCTAGGGATAACAGCGTAATTCTCTGCTAGAGCTCTTATCGACCAGAGAGTTTGCGACCTCGATGTTGAATTGAAATCCTACTTAGAGCAGCATCTAAGTAAAGGAAGACTGTTCGTCTTTTAAATCTTCACA?????????????????????????????????????????????????????????????????????????????????????????????????????????????????????????????????????????????????????????????????????????????????????????????????????????????????????????????????????????????????????????????????????????????????????????????????????????????????????????????????????????????????????????????????????????????????????????????????????????????????????????????????????????????????????????????????????????????????????????????????????????????????????????????????????????????????????????????????????????????????????????????????????????????????????????????????????????????????????????????????????????????????????????????????????????????????????????????????????????????????????????????????????????????????????????????????????????????????????????????????????????????????????????????????????????????????????????????????????????????????????????????????????????????????????????????????????????????????????????????????????????????????????????????????????????ACTGCGTTGAGGATATTAATCCGAACAGAACTCGGTAGGCCCGGAAGGTTTATTGGAGATGATCAAATCTATAATGTAATTGTAACTGCTCATGCTTTTGTTATAATTTTTTTTATAGTTATACCTGTTATAATTGGGGGATTTGGTAATTGGTTAGTACCATTAATATTAGGGGCTCCTGATATAGCTTTCCCCCGAATAAATAATATAAGATTTTGACTTCTTCCTCCCTCTCTAACTCTCTTATTAAGAAGAGGGTTAGTCGAAAGAGGGGTAGGAACAGGATGGACTGTTTATCCACCTCTTGCAAGAGGTATTGCTCACAGAGGGGCTTCTGTGGATTTAGGAATTTTTTCTTTACATTTAGCAGGAGCTTCCTCTATCTTAGGGGCAGTAAATTTTATTACTACTTGTATTAATATACGTACATCTGGGATAACTATAGATCGGATGCCTTTATTTGTGTGATCAGTTTTTATCACAGCAATTTTATTACTTCTATCTCTACCTGTGCTAGCAGGGGCAATTACTATATTATTAACAGATCGGAATCTAAATACTTCTTTTTTTGACCCAAGAGGAGGAGGAGATCCAGTACTTTACCAGCACTTATTT?????????????????????????????????????????????????????????????????????????????????????????????????????????????????????????????????????????????????????????????????????????????????????????????????????????????????????????????????????????????????????????????????????????????????????????????????????????????????????????????????????????????????????????????????????????????????????????????????????????????????????????????????????????????????????????????????????????????????????????????????????????????????????????????????????????????????????????????????????????????????????????????????????????????????????????????????????????????????????????????????????????????????????????????????????????????????????????????????????????????????????????????????????????????????????????????????????????????????????????????????????????????????????????????????????????????????????????????????????????????????????????????????????????????????????????????????????????????????????????????????????????????????????????????????TCTTCTCTCTACTATCCCCTATATCGGTACAGATCTTGTTCAATGACTTTGAGGGGGGTTTGCAGTTGATGCTGCTACTTTAACTCGCTTTTTCTCATTTCATTTTTTATTACCTTTTATTATTACAGCTATAGTAGTAATTCATATTTTATTTTTACATCAAACAGGTTCTTCTAATCCACTAGGGGTAGAAAGTTCTCCTAACAAAATTCCATTCCACCCTTACTTCACTTTTAAAGATTTATTTGGGTTTATTTTTATATTATTTCTTCTCTTAATAATTACTTTAATCTCTCCTTATGGATTAGGGGATCCTGAGAATTTTAACCCTGCCAATCCTTTAACAACCCCACCT
C1_Tai5       TTTGAGCTAAAAACCTAAATAAAGCAAGGCTAGAGTTAAATATTTTAGTTTTAGGTAAAATTTAAACCTAAATTTATTTTTAAGTCCACATTTCAAATCTTAAGAGATAAACAAGG-ATTAGATACCCTTTTATACTTAAGGCCTTTAAGCAGGGTAGTAACTAGCTATGTTCTTCAAACCCAAAGGATTTGGCGGTGCTCTATATAATTAGAGGAACCTGTAAAGTAATCGAAATTACGCGCTATATCTTACCAAAGCTAAGCTTGTATACCGTCGTCTAGGTAGTTTTAAAAAGACCTATCTAATTGAGCTATACTTATGGCAGATCAAGGTGCAGCTTGCTTTGGTTATTATGGGTTACAATCTATATATAGCTGGAAAACTTTTGAAATAGGATTTAATAGTAATTTAAGTTTAATACACTAAAATAAAATTACCATAGAGCATGTACATATCGCCCGTCACTCTCACCTTCTCGCTTATTAATTAAATAGTAAGTAGATTCTGCCCAATGATACTTAAATGGCCGCAGTATCCTGACTGTGCTAAGGTAGCATAATAATTTGTCCTTTAATTGGGGACTAGTATGAATGAACTGACGAAGAGAAAATTGTCTCTGTATTTTATATCTATGT-AAAAAAGCCTAGTTAATGTAGGGGGACGATAAGACCCTAAAAGCTTTACCCTTAAAGCTTTCAAAAGTATTGGGTTTTTACTGGGGCGGTAATTCTTTTAACAAGAATCAACTAAACACGTTGAGTGAAACCATTTAACTTAAACTAAGTTACTTTAGGGATAACAGCGTAATTCTCTGATAGAGTTCTTATCGACCAGAGAGTTTGCGACCTCGATGTTGAATTGAGATCCTACTTAGAGCAGCATCTAAATAAAGGAAGACTGTTCGTCTTTTAAACTCTCACA?????????????????????????????????????????????????????????????????????????????????????????????????????????????????????????????????????????????????????????????????????????????????????????????????????????????????????????????????????????????????????????????????????????????????????????????????????????????????????????????????????????????????????????????????????????????????????????????????????????????????????????????????????????????????????????????????????????????????????????????????????????????????????????????????????????????????????????????????????????????????????????????????????????????????????????????????????????????????????????????????????????????????????????????????????????????????????????????????????????????????????????????????????????????????????????????????????????????????????????????????????????????????????????????????????????????????????????????????????????????????????????????????????????????????????????????????????????????????????????????????????????????????????????????????????????ACTGCACTGAGAATATTAATTCGAACTGAACTTGGCAGCCCTGGTAGGTTTATTGGGGATGATCANATTTATAATGTAATTGTTACTGCGCATGCTTTTGTAATAATTTTTTTTATAGTTATACCTGTTATAATTGGAGGATTTGGTAATTGGTTAGTCCCATTAATATTAGGAGCTCCTGATATGGCATTTCCTCGTATAAATAATATAAGATTCTGACTCCTTCCTCCTTCTTTAACCCTTCTTCTCAGAAGGGGACTAGTTGAAAGAGGAGTAGGGACAGGATGAACTGTTTATCCTCCTCTTGCAAGAGGTATCGCGCATAGAGGAGCATCTGTGGATTTAGGAATTTTTTCTCTTCATTTAGCAGGAGCTTCTTCAATTTTAGGGGCAGTTAATTTTATTACTACTTGTATTAATATACGAACATCAGGGATAACTATAGACCGGATACCTCTGTTTGTATGATCAGTTTTTATTACTGCAATCTTACTACTTCTCTCTCTGCCTGTTCTAGCAGGAGCGATTACCATACTGTTAACAGATCGAAATTTAAATACTTCCTTTTTTGACCCAAGAGGTGGAGGTGATCCAGTTCTTTATCAACATTTATTT????????????????????????????????????????????????????????????????????????????????????????????????????????????????????????????????????????????????????????????????????????????????????????????????????????????????????????????????????????????????????????????????????????????????????????????????????????????????????????????????????????????????????????????????????????????????????????????????????????????????????????????????????????????????????????????????????????????????????????????????????????????????????????????????????????????????????????????????????????????????????????????????????????????????????????????????????????????????????????????????????????????????????????????????????????????????????????????????????????????????????????????????????????????????????????????????????????????????????????????????????????????????????????????????????????????????????????????????????????????????????????????????????????????????????????????????????????????????????????????????????????????????????????????????????????????????????????????????????????????????????????????????????????????????????????????????????????????????????????????????????????????????????????????????????????????????????????????????????????????????????????????????????????????????????????????????????????????????????????????????????????????????????????????????????????????????????????????????????
C2_Tai4       TTTGAGCTAAAAACCTAAATAAAGCAAGGCTAGAGTTAAATATTTTAGTTTTAGGTAAAATTTAAACCTAAATTTATTTTTAACCCCACATTTCAAATCTTAAGAGATAAACAAGG-ATTAGATACCCTTTTATACTTAAGGCCTTTAAGCAGGGTAGTAACTAGCTATGTTCTTCAAACCCAAAGGATTTGGCGGTGCTCTATATAATTAGAGGAACCTGTAAAGTAATCGAAATTACGCGCTATATCTTACCAAAGCTAAGCTTGTATACCGTCGTCTAGATAGTTTTAAAAAGACCTATCTAATTGAGCTATACTTATGGCAGATCAAGGTGCAGCTTGCTTTGGTTGTTATGGGTTACAATCTATATATAGCTGGAAGACTTCTGAAATAGGATTTAATAGTAATTTAAGTTTAATATACTAAAATAAAATTACCATAGAGCATGTACATATCGCCCGTCACTCTCACCTTCTCGCCTATTAATTAAATAGTAGGTAGATTCTGCCCAATGAAACTTAAATGGCCGCAGTATCCTGACTGTGCTAAGGTAGCATAATAATTTGTCCTTTAATTGGGGGCTAGTATGAATGAACTGACGAAGAGAAAATTGTCTCTGTATTTTATAACTATGT-AAAAAAGCCTAGTTGATGTAGGGGGACGATAAGACCCTAAAAGCTTTACCCTTAAAGCTTTTAAAAATATTGGGTTTTTACTGGGGCGGTAATTCTTTTAACAAGAATCAACTAAACACGTTGAGTGAAATCATTTAACTTAAACTAAGTTACTTTAGGGATAACAGCGTAATTCTCTGATAGAGTTCTTATCGACCAGAGAGTTTGCGACCTCGATGTTGAATTGAGATCCTACTTAGAGCAGCATCTAAATAAAGGAAGACTGTTCGTCTTTTAAACTCTCACG?????????????????????????????????????????????????????????????????????????????????????????????????????????????????????????????????????????????????????????????????????????????????????????????????????????????????????????????????????????????????????????????????????????????????????????????????????????????????????????????????????????????????????????????????????????????????????????????????????????????????????????????????????????????????????????????????????????????????????????????????????????????????????????????????????????????????????????????????????????????????????????????????????????????????????????????????????????????????????????????????????????????????????????????????????????????????????????????????????????????????????????????????????????????????????????????????????????????????????????????????????????????????????????????????????????????????????????????????????????????????????????????????????????????????????????????????????????????????????????????????????????????????????????????????????????ACTGCACTGAGAATATTAATTCGAACTGAACTTGGCAGCCCTGGTAGGTTTATTGGGGATGATCAGATTTATAATGTAATTGTCACTGCGCATGCTTTTGTAATAATTTTTTTTATAGTTATACCTGTTATAATTGGAGGATTTGGTAATTGGTTAGTCCCATTAATATTAGGAGCTCCTGATATGGCATTTCCTCGTATAAATAATATAAGATTCTGACTCCTTCCCCCTTCTTTAACCCTTCTTCTCAGAAGGGGACTAGTTGAAAGAGGAGTAGGGACAGGATGAACTGTTTATCCTCCTCTTGCAAGAGGTATCGCGCATAGAGGAGCATCTGTGGATTTAGGAATTTTTTCTCTTCATTTAGCAGGAGCTTCTTCAATTTTAGGAGCAGTTAATTTTATTACTACTTGTATTAATATACGAACATCAGGGATAACTATAGACCGGATACCTCTGTTTGTATGATCCGTTTTTATTACTGCAATCTTACTACTTCTCTCTCTGCCTGTTCTAGCAGGAGCGATTACTATACTGTTAACAGATCGAAATTTAAATACTTCCTTTTTTGACCCAAGAGGTGGAGGTGACCCAGTTCTTTATCAACATTTATTT????????????????????????????????????????????????????????????????????????????????????????????????????????????????????????????????????????????????????????????????????????????????????????????????????????????????????????????????????????????????????????????????????????????????????????????????????????????????????????????????????????????????????????????????????????????????????????????????????????????????????????????????????????????????????????????????????????????????????????????????????????????????????????????????????????????????????????????????????????????????????????????????????????????????????????????????????????????????????????????????????????????????????????????????????????????????????????????????????????????????????????????????????????????????????????????????????????????????????????????????????????????????????????????????????????????????????????????????????????????????????????????????????????????????????????????????????????????????????????????????????????????????????????????????????????????????????????????????????????????????????????????????????????????????????????????????????????????????????????????????????????????????????????????????????????????????????????????????????????????????????????????????????????????????????????????????????????????????????????????????????????????????????????????????????????????????????????????????????
C3_Tai1       TTTGAGCTAAAAACCTAAATAAAGCAAGGCTAGAGTTAAATATTTTAGTTTTAGGTAAAATTTAAACCTAAATTTATTTTTAAGTCCACATTTCAAATCTTAAGAGATAAACAAGG-ATTAGATACCCTTTTATACTTAAGGCCTTTAAGCAGGGTAGTAACTAGCTATGTTCTTCAAACCCAAAGGATTTGGCGGTGCTCTATATAATTAGAGGAACCTGTAAAGTAATCGAAATTACGCGCTATATCTTACCAAAGCTAAGCTTGTATACCGTCGTCTAGGTAATTTTAAAAAGACCTATCTAATTGAGCTATACTTATGGCAGATCAAGGTGCAGCTTGCTTTGGTTATTATGGGTTACAATCTATATATAGCTGGAAGACTTTTGAAATAGGATTTAATAGTAATTTAAGTTTAATATACTAAAATAAAATTACCATAGAGCATGTACATATCGCCCGTCACTCTCACTTTCTCGCTTATTAATTAAATAGTAAGTAGATTCTGCCCAATGATACTTAAATGGCCGCAGTATCCTGACTGTGCTAAGGTAGCATAATAATTTGTCCTTTAATTGGGGGCTAGTATGAATGAACTGACGAAGAGAAAATTGTCTCTGTATTTTATATCTATGT-AAAAAAGCCTAGTTAATGTAGGGGGACGATAAGACCCTAAAAGCTTTACCCTTAAAGCTTTCAAAAATATTGGGTTTTTACTGGGGCGGTAATTCTTTTAACAAGAATCAACTAAACACGTTGAGTGAAACCATTTAACTTAAACTAAGTTACTTTAGGGATAACAGCGTAATTCTCTGATAGAGTTCTTATCGACCAGAGAGTTTGCGACCTCGATGTTGAATTGAGATCCTACTTAGAGCAGCATCTGAATAAAGGAAGACTGTTCGTCTTTTAAACTCTCACGACGAAAGTGAGTTCGTATCTCTCAAGCAGAACGAGAACTCTTTCTCTACGTTCGGCGACGTCGTTCGCCGACCCTTCCCCGAGTCGGTCGGAGCTCCTCTCTTACTTCGGAGGAAGACA-TTAATCTTTTTAAAACCACCAAAAAAATGGGTCGCATTCGCCTTCCCTCTTTCTTTATTCGAGGTTTCGTTTTGCGCGTTTATCTCTTCGGAAGTGCTCGCTCGAACTCGTCCTCTTTTTCATTCCCTCTCT-ATTTCTGGAAATTCCACGAGCCCGTCGCCCGTTCCA--TCGGTTCGGGAAAGATGCCTGGAATGAAAGGAAATACTTAAAGAG--AAGGGTAGTGGAGAAGC---GAGTTAGAACGTGCACGCTTTCCGC-TTGAGGTTTCGCGTAACTACTTACCTCGGGTTGTAAATGGAGGTTGGAAGGGTATACGTATGTAAATGCATATGTATATTTGCGTATCCGGTGGAGGAAAGATGTGTCGATCGAAGACGGGGATAAAATAAGGAGGTACTACGAGAGACTCGGGGGCGTTAACGAACGACGTCGGTGGCTAGGATGGAGTCAGTGTTCTAGCGATACCGAGAAATGATACTTGTTTGGTCTGATCCGATCGCCCTAGTAGTAGTCTGGGGCGTCTCCGGGGTGGTATTGGCGAGGTTGCCTTTGAAAAGATTTTCATCGGATCTTCCTCCGTCTCTCACTACCCCCGTCGATAATAATTGCGGAGGCGTCCTCGTGTCTACGAACCAGGCTCGGCGCAAGACCGGGGCTCGTCGTCGCCCTCTCCTCGCTCTCATTTCGTTCTTCGGAGCGTTTTGACGCGGCGGAGCCGGCGGGCGAGTACCTTGAGCGTACTGGTTAGTACCCGAAAGATGGTGATCTATGCCTGGTTAGGACGAAGCCAGAGGAAACTCTGGTGGAGGTCCGCAGCGGTTCTGACGTGCAA???????????????????????????????????????????ACTGCACTGAGAATATTAATTCGAACTGAACTTGGCAGCCCCGGTAGGTTTATTGGGGATGATCAGATTTATAATGTAATTGTCACTGCGCATGCTTTTGTAATAATTTTTTTTATAGTCATACCTGTTATAATTGGGGGATTTGGTAATTGGTTAGTTCCATTAATATTAGGAGCTCCTGATATGGCATTTCCTCGTATAAATAATATAAGATTCTGACTCCTTCCCCCTTCTCTAACCCTTCTTCTCAGAAGGGGACTAGTTGAAAGAGGAGTAGGGACAGGATGAACTGTTTACCCCCCTCTTGCAAGAGGTATTGCGCATAGAGGAGCATCTGTGGATTTAGGAATTTTTTCTCTTCATTTAGCAGGAGCTTCTTCAATTTTAGGAGCAGTTAATTTTATTACTACTTGTATTAATATACGAACATCAGGAATAACTATAGACCGGATACCTCTGTTTGTATGATCAGTTTTTATTACTGCAATCTTACTACTTCTCTCTCTGCCTGTTCTAGCAGGAGCAATTACTATACTGTTAACAGATCGAAATTTAAATACTTCCTTTTTTGACCCAAGAGGTGGAGGGGACCCAGTTCTTTATCAACATTTATTT???????????????????????????????????????????????????????????????????????????????????????????????????????????????????????????????????????????????????????????????????????????????????????????????????????????????????????????????????????????????????????????????????????????????????????????????????????????????????????????????????????????????????????????????????????????????????????????????????????????????????????????????????????????????????????????????TCAAGACTGGTCAAGAAAACGTGCCCATCCTGAAGAAAGAGGTTAACGGTGACGCTTCGGAGGCTGCTCTTCTCAAGTGCGTGGAATTAGCTGTAGGAGACGTCCGGAAATGGAGAGCTAAGAACAAGAAAGTCTGTGAACTGCCTTTCAATTCCACCAACAAATATCAAGTATCTATTCACGAGACTGAGGACACCAACGACCCAAGGTACTTGTTGGTTATGAAGGGAGCCCCTGAGAGAATTCTCGAGAGATGCTCCACCATCTTCATTCACGGAGAAGAGAAAGCCTTGGACGACGAATTGAGAGAAGCCTTCAACAACGCTTATTTGGAATTGGGAGGTTTGGGTGAACGTGTGCTCGGGTTCTGTGACTACATGCTGCCATCTGACAAATTCCCCGTCGGATACCCCTTCGACGCCGATTCCTGCAACTTCCCAGTTCACGGCCTTAGATTCGTTGGGCTTATGTCTATGATTGATCCCCCAAGAGCCGCTGTACCCG??????????????????????????????????????????CCTTATATCCACTATCCCATATATTGGCACAGATCTAGTCCAGTGACTTTGAGGTGGATTTGCAGTTGATGCCGCTACTTTAACTCGATTTTTCTCATTTCATTTTCTCTTACCTTTTATTATTGCAGCTCTAGTGGTAATTCATATCTTATTCCTTCACCAAACAGGCTCCTCTAACCCCTTGGGAGTAGAAAGCTCCCCTAATAAGATTCCATTCCATCCATACTTCACTTATAAAGATTTATTTGGATTTATTCTTATATTATTCTTTCTCTTAATAGTAACCTTAGTTTCCCCATACGGCTTAGGAGATCCAGAAAACTTTAATCCTGCCAACCCTCTAACAACTCCACCT
D1_16HI27L01  TTTAAGCTAAGAATCTAAATAAAGCAAGATTGTCATTAAATATTTTAGTTTTAGGTAAAATTTAAACCTAAATTTATTTATATAGTAAAATTTCAAATCTTAAGAGATAAACAAGG-ATTAGATACCCTTCTATACTTAAGACCTTTGAGCAGGGTAGTAACTAGCTATGTTCTTCAAACCCAAAGGATTTGGCGGTGCTCTATATAATTAGAGGAACCTGTAAAGTAATCGAAATTACGCGCTGTATCTTACCAAAGTTAAGCTTGTATACCGTCGTCTAGGTAGTTCTAAAAAGGCTTGCCTAACTGAGATATATACATGGCAGATCAAGGTGCAGCTTGCTTTGGTTATTATGGGTTACAATCTAAATATAGATGGATAGCCTCTGAAATAGGATTTAATAGTAATTTAAGTTTAATACACTAAAATAAAATTTCCATAGAGCATGTACATATCGCCCGTCACTCTCATCNCCTCGCCTTTTAACTAAATAGAAGGTAGATTCTGCCCAATGAAACTTAAATGGCCGCAGTATCCTGACTGTGCTAAGGTAGCATAATAATTTGTCCTTTAATTGAGGGCTAGCATGAATGAACTGACGAAGAGAAAATTGTCTCTGTACTTTATATCTATGT-AAAAAAGCCTAGATCCTGTAGGGGGACGATAAGACCCTAAAAGCTTTACCCTTAAAGCTTTTAACAATACTGGGTTTTTACTGGGGCGGTAATTCTTTTAACAAGAATTAGATAAACACACTGAGTGAATTCATTTAACTTATTTCAAGTTACTTTAGGGATAACAGCGTAATTCTCTGCTAGAGTTCTTATCGACCAGGGAGTTTGCGACCTCGATGTTGAATTGAGGCTCTACTTAGAGCAGCATCTAAGTTAAGGAAGACTGTTCGTCTTTTAAACCCTCACG?CGAAAGTGAGTTCGTATCTCTCAAGCAGAACGAGAACTCTTTCTCTACGTTCGGCGACGTCGTTCGCCGACCCTTCCTCGAGTCTGTCGGAGCTCCTCTCTTACTTCGGAGGTAGACA-TTAATCTTTTTAAAACCACCAAAAAAATGGATCGCATTCGCCTTCCTTCTTTCTTTATTCGAGGTTTCGTTTTGCGCGTTTATCTCTTCGGAAGTGCTCGCTCGAACTCGTCCTCTTTTTCATTCCCTCTCT-ATTTCTGGAAATTCCACGAGCCCGTCGCCCGTTCCA--TCGGTTCGGGAAAGATGCCTGGAACGAAAGGAAATACTTAAAGAG--AAGGGTAGTGGAGAAGC---GAGTTAGAACGTGCACGCTTTCCGC-TTGAGGTTTCGCGTAACTACTTGCCTCGGGTTGTAAATGGAGGTTGGAAGGGTATACGTATGTAAATACATATGTATATTTGTGTATCCGGTGGAGGAAAGTTGTGTCGATCGAAGACGGGGATAAAATAAGGAGGTACTACGAAAGACTCGGGGGCGTTTACGAACGACGTCGGTGGCTAGGATCGAGTCAGTGTTCTAGCGATACCGAGAAATGATACTTGTTTGGTCTGATCCGATCGCCCTAGTAGTAGTCTGGGGCGTCTCCGGGGTGGTATTGGCGAGGTTGCCTTTGAAAAGATTTTCATCGGATCTTCCTCCGTCTCTCACTACCCCCGTCGATAATAATTGCGGAGGCGTCCTCGTGTCTACGAACCAGGCTCGGCGCAAGACCGGGGCTCGTCGTCGCCCTCTCCTCGCTCTCATTTCGTTCTTCGGAGCGTTTTGACGCGGCGGAGCCGGCGGGCGAGTACCTTGAGCGTACTGGTTAGTACCCGAAAGATGGTGATCTATGCCTGGTTAGGACGAAGCCAGAGGAAACTCTGGTGGAGGTCCGCAGCGGTTCTGACGTGCAATACTCTATATTTTGTATTTGGAGCATGGGCGGGAGCAGTAGGAACTGCGTTAAGGATATTAATTCGGACAGAGCTTGGAAGCCCTGGCAGGTTTATTGGGGATGATCAAATTTATAATGTTATTGTAACTGCCCATGCTTTTGTTATAATCTTTTTCATAGTTATACCTGTTATAATTGGAGGTTTTGGGAATTGGCTAGTTCCATTAATATTAGGAGCTCCTGATATAGCGTTTCCTCGTATAAATAATATGAGATTTTGACTTCTACCTCCCTCTCTGACCCTACTTCTTAGAAGGGGACTGGTTGAAAGAGGAGTGGGGACAGGATGAACTGTTTATCCTCCCCTTGCAAGAGGCATTGCTCATAGGGGAGCTTCAGTAGATTTGGGAATTTTTTCTTTACATTTGGCAGGAGCTTCCTCTATTTTAGGAGCAGTAAACTTTATTACCACTTGTATTAATATACGTACGTCGGGAATAACTATGGATCGAATACCTTTATTTGTTTGGTCAGTTTTTATCACTGCCATTTTACTGCTCCTTTCTTTACCTGTGTTAGCAGGGGCAATTACTATGCTATTAACAGATCGAAATTTAAACACTTCTTTTTTTGACCCTAGAGGAGGCGGAGACCCAGTTCTTTATCAGCATCTATTTTCGTAAGTCTACCGGAGGTAAGGCTCCGCGCAAACAACTGGCTACCAAAGCCGCTCGAAAATCAGCCCCCGCCACCGGAGGTGTCAAGAAACCCCACAGGTACCGCCCCGGTACCGTCGCTCTCAGGGAGATCAGACGTTACCAAAAGAGTACCGAGTTGCTCATTAGAAAGTTACCCTTCCAGCGTCTCGTCAGAGAAATAGCCCAAGACTTCAAAACCGACCTCAGGTTCCAGTCCTCCGCCGTCATGGCCCTTCAGGAAGCTTCCGAAGCTTACCTCGTCGGTCTCTTCGAAGACACCAACTTGTGCGCTATCCACGCCAAGAGA?GACAACACTATCATTGAAGCCGACACCACTGAAGATCAATCCGGAGGACAATACGACAAGACCTCTTTGGGCTGGAAAGCTCTCTCCCGAATCGCAGCCCTCTGCAACAGAGCCGAATTCAAGACTGGTCAAGAAAACGTGCCCATCCTGAAGAAAGAGGTTAACGGTGACGCTTCGGAGGCTGCTCTTCTCAAGTGCGTGGAATTAGCTGTAGGAGACGTGAGGAAATGGAGAGCTAAGAACAAGAAAGTCTGTGAATTGCCTTTCAATTCCACCAACAAATATCAAGTATCTATTCACGAGACTGAGGACACCAACGACCCAAGGTACTTGTTGGTTATGAAGGGAGCCCCTGAGAGAATTCTCGAGAGATGCTCCACCATCTTCATTCACGGAGAAGAGAAACCCTTGGACGACGAAATGAGAGAAGCCTTCAACAACGCTTATTTGGAATTGGGAGGTTTGGGTGAACGTGTGCTCGGGTTCTGTGACTACATGCTGCCATCTGACAAATTCCCCGTCGGATACCCCTTCGACGCCGATTCCTGCAACTTCCCAGTTCACGGCCTGAGATTCGTTGGGCTTATGTCTATGATTGATCCCCCAAGAGCCGCTGTACCCGACGCCGTAGCCAAGTGCCGATCAGCCGGTATCAAGGTAATCATCTTCTCTCTACTATCCCATATATTGGTACAGACCTGGTTCAANGGCTTTGAGGAGGATTTGCAGTTGATGCTGCTACACTAACTCGATTTTTTTCATTTCATTTTCTCTTACCCTTTGTTATTTCAGCTATAGTGGTAATCCATATTTTATTCCTACATCAAACAGGCTCTTCAAACCCATTAGGAGTAGAAAGCTCTCCTAATAAGATTCCATTCCATCCGTACTTCACTTTTAAAGATGTATTTGGCTTTATTCTTATACTATTCTTTCTTCTAATAGTAACTTTAGTTTCCCCTTATGGCTTAGGAGATCCTGAGAATTTTAATCCTGCTAATCCCCTGACAACTCCCCCT
D1_16HI27L02  TTTAAGCTAAGAATCTAAATAAAGCAAGATTGTCATTAAATATTTTAGTTTTAGGTAAAATTTAAACCTAAATTTATTTATATAGTAAAATTTCAAATCTTAAGAGATAAACAAGG-ATTAGATACCCTTCTATACTTAAGACCTTTGAGCAGGGTAGTAACTAGCTATGTTCTTCAAACCCAAAGGATTTGGCGGTGCTCTATATAATTAGAGGAACCTGTAAAGTAATCGAAATTACGCGCTGTATCTTACCAAAGTTAAGCTTGTATACCGTCGTCTAGGTAGTTCTAAAAAGGCTTGCCTAACTGAGATATATACATGGCAGATCAAGGTGCAGCTTGCTTTGGTTATTATGGGTTACAATCTAAATATAGATGGATAGCCTCTGAAATAGGATTTAATAGTAATTTAAGTTTAATACACTAAAATAAAATTTCCATAGAGCATGTACATATCGCCCGTCACTCTCATCNCCTCGCCTTTTAACTAAATAGAAGGTAGATTCTGCCCAATGAAACTTAAATGGCCGCAGTATCCTGACTGTGCTAAGGTAGCATAATAATTTGTCCTTTAATTGAGGGCTGGCATGAATGAACTGACGAAGAGAAAATTGTCTCTGTACTTTATATCTATGT-AAAAAAGCCTAGATCCTGTAGGGGGACGATAAGACCCTAAAAGCTTTACCCTTAAAGCTTTTAACAATACTGGGTTTTTACTGGGGCGGTAATTCTTTTAACAAGAATTAGATAAACACACTGAGTGAATTCATTTAACTTATTTCAAGTTACTTTAGGGATAACAGCGTAATTCTCTGCTAGAGTTCTTATCGACCAGGGAGTTTGCGACCTCGATGTTGAATTGAGGCTCTACTTAGAGCAGCATCTAAGTTAAGGAAGACTGTTCGTCTTTTAAACCCTCACG?CGAAAGTGAGTTCGTATCTCTCAAGCAGAACGAGAACTCTTTCTCTACGTTCGGCGACGTCGTTCGCCGACCCTTCCTCGAGTCTGTCGGAGCTCCTCTCTTACTTCGGAGGTAGACA-TTAATCTTTTTAAAACCACCAAAAAAATGGATCGCATTCGCCTTCCTTCTTTCTTTATTCGAGGTTTCGTTTTGCGCGTTTATCTCTTCGGAAGTGCTCGCTCGAACTCGTCCTCTTTTTCATTCCCTCTCT-ATTTCTGGAAATTCCACGAGCCCGTCGCCCGTTCCA--TCGGTTCGGGAAAGATGCCTGGAACGAAAGGAAATACTTAAAGAG--AAGGGTAGTGGAGAAGC---GAGTTAGAACGTGCACGCTTTCCGC-TTGAGGTTTCGCGTAACTACTTGCCTCGGGTTGTAAATGGAGGTTGGAAGGGTATACGTATGTAAATACATATGTATATTTGTGTATCCGGTGGAGGAAAGTTGTGTCGATCGAAGACGGGGATAAAATAAGGAGGTACTACGAAAGACTCGGGGGCGTTTACGAACGACGTCGGTGGCTAGGATCGAGTCAGTGTTCTAGCGATACCGAGAAATGATACTTGTTTGGTCTGATCCGATCGCCCTAGTAGTAGTCTGGGGCGTCTCCGGGGTGGTATTGGCGAGGTTGCCTTTGAAAAGATTTTCATCGGATCTTCCTCCGTCTCTCACTACCCCCGTCGATAATAATTGCGGAGGCGTCCTCGTGTCTACGAACCAGGCTCGGCGCAAGACCGGGGCTCGTCGTCGCCCTCTCCTCGCTCTCATTTCGTTCTTCGGAGCGTTTTGACGCGGCGGAGCCGGCGGGCGAGTACCTTGAGCGTACTGGTTAGTACCCGAAAGATGGTGATCTATGCCTGGTTAGGACGAAGCCAGAGGAAACTCTGGTGGAGGTCCGCAGCGGTTCTGACGTGCAATACTCTATATTTTGTATTTGGAGCATGGGCGGGAGCAGTAGGAACTGCGTTAAGAATATTAATTCGGACAGAGCTTGGAAGCCCTGGTAGGTTTATTGGGGATGATCAAATTTATAATGTTATTGTAACTGCCCATGCTTTTGTTATAATCTTTTTCATAGTTATACCTGTTATAATTGGAGGTTTTGGGAATTGGCTAGTTCCATTAATATTAGGAGCTCCTGATATAGCGTTTCCTCGTATAAATAATATGAGATTTTGACTTCTACCTCCCTCTCTGACCCTACTTCTTAGAAGGGGACTGGTTGAAAGAGGAGTGGGGACAGGATGAACTGTTTATCCTCCCCTTGCAAGAGGCATTGCTCATAGGGGAGCTTCAGTAGATTTGGGAATTTTTTCTTTACATTTGGCAGGAGCTTCCTCTATTTTAGGAGCAGTAAACTTTATTACCACTTGTATTAATATACGTACGTCAGGAATAACTATGGATCGAATACCTTTATTTGTCTGGTCAGTTTTTATCACTGCCATTTTACTGCTCCTTTCTTTACCTGTGTTAGCAGGGGCAATTACTATGCTATTAACAGATCGAAATTTAAACACTTCTTTTTTTGACCCTAGAGGAGGTGGAGATCCAGTTCTTTATCAGCATCTATTTTCGTAAGTCTACCGGAGGTAAGGCTCCGCGCAAACAACTGGCTACCAAAGCCGCTCGAAAATCAGCCCCCGCCACCGGAGGTGTCAAGAAACCCCACAGGTACCGCCCCGGTACCGTCGCTCTCAGGGAGATCAGACGTTACCAAAAGAGTACCGAGTTGCTCATTAGAAAGTTACCCTTCCAGCGTCTCGTCAGAGAAATAGCCCAAGACTTCAAAACCGACCTCAGGTTCCAGTCCTCCGCCGTCATGGCCCTTCAGGAAGCTTCCGAAGCTTACCTCGTCGGTCTCTTCGAAGACACCAACTTGTGCGCTATCCACGCCAAGAGA?GACAACACTATCATTGAAGCCGACACCACTGAAGATCAATCCGGAGGACAATACGACAAGACCTCTTTGGGCTGGAAAGCTCTCTCCCGAATCGCAGCCCTCTGCAACAGAGCCGAATTCAAGACTGGTCAAGAAAACGTGCCCATCCTGAAGAAAGAGGTTAACGGTGACGCTTCGGAGGCTGCTCTTCTCAAGTGCGTGGAATTAGCTGTAGGAGACGTGAGGAAATGGAGAGCTAAGAACAAGAAAGTCTGTGAATTGCCTTTCAATTCCACCAACAAATATCAAGTATCTATTCACGAGACTGAGGACACCAACGACCCAAGGTACTTGTTGGTTATGAAGGGAGCCCCTGAGAGAATTCTCGAGAGATGCTCCACCATCTTCATTCACGGAGAAGAGAAACCCTTGGACGACGAAATGAGAGAAGCCTTCAACAACGCTTATTTGGAATTGGGAGGTTTGGGTGAACGTGTGCTCGGGTTCTGTGACTACATGCTGCCATCTGACAAATTCCCCGTCGGATACCCCTTCGACGCCGATTCCTGCAACTTCCCAGTTCACGGCCTGAGATTCGTTGGGCTTATGTCTATGATTGATCCCCCAAGAGCCGCTGTACCCGACGCCGTAGCCAAGTGCCGATCAGCCGGTATCAAGGTAATCATCTTCTCTCTACTATCCCATATATTGGTACAGACCTGGTTCAATGGCTTTGAGGAGGATTTGCAGTTGATGCTGCTACACTAACTCGATTTTTTTCATTTCATTTTCTCTTACCCTTTGTTATTTCAGCTATAGTGGTAATCCATATTTTATTCCTACATCAAACAGGCTCTTCAAACCCATTAGGAGTAGAAAGCTCTCCTAATAAGATTCCATTCCATCCGTACTTCACTTTTAAAGATATATTTGGCTTTATTCTTATACTATTCTTTCTTCTAATAGTAACTTTAGTTTCCCCTTATGGCTTAGGAGATCCTGAGAATTTTAACCCTGCTAATCCCCTGACAACTCCCCCT
D1_16HI27L03  ?????????????????????????????????????????????????????????????????????????????????????????????????????????????????????????????????????????????????????????????????????????????????????????????????????????????????????????????????????????????????????????????????????????????????????????????????????????????????????????????????????????????????????????????????????????????????????????????????????????????????????????????????????????????????????????????????????????????????????????????CGCCTTTTAACTAAATAGAAGGTAGATTCTGCCCAATGAAACTTAAATGGCCGCAGTATCCTGACTGTGCTAAGGTAGCATAATAATTTGTCCTTTAATTGAGGGCTAGCATGAATGAACTGACGAAGAGAAAATTGTCTCTGTACTTTATATCTATGT-AAAAAAGCCTAGATCCTGTAGGGGGACGATAAGACCCTAAAAGCTTTACCCTTAAAGCTTTTAACAATACTGGGTTTTTACTGGGGCGGTAATTCTTTTAACAAGAATTAGATAAACACACTGAGTGAATTCATTTAACTTATTTCAAGTTACTTTAGGGATAACAGCGTAATTCTCTGCTAGAGTTCTTATCGACCAGGGAGTTTGCGACCTCGATGTTGAATTGAGGCTCTACTTAGAGCAGCATCTAAGTTAAGGAAGACTGTTCGTCTTTTAAACCCTCACG??????????????????????????????????????????????????????????????????????????????????????????????????????????????????????????????????????????????????????????????????????????????????????????????????????????????????????????????????????????????????????????????????????????????????????????????????????????????????????????????????????????????????????????????????????????????????????????????????????????????????????????????????????????????????????????????????????????????????????????????????????????????????????????????????????????????????????????????????????????????????????????????????????????????????????????????????????????????????????????????????????????????????????????????????????????????????????????????????????????????????????????????????????????????????????????????????????????????????????????????????????????????????????????????????????????????????????????????????????????????????????????????????????????????????????????????????????????????????????????????TACTCTATATTTTGTATTTGGAGCATGGGCGGGAGCAGTAGGAACTGCGTTAAGGATATTAATTCGGACAGAGCTTGGAAGCCCTGGCAGGTTTATTGGGGATGATCAAATTTATAATGTTATTGTAACTGCCCATGCTTTTGTTATAATCTTTTTCATAGTTATACCTGTTATAATTGGAGGTTTTGGGAATTGGCTAGTTCCATTAATATTAGGAGCTCCTGATATAGCGTTTCCTCGTATAAATAATATGAGATTTTGACTTCTACCTCCCTCTCTGACCCTACTTCTTAGAAGGGGACTGGTTGAAAGAGGAGTGGGGACAGGATGAACTGTTTATCCTCCCCTTGCAAGAGGCATTGCTCATAGGGGAGCTTCAGTAGATTTGGGAATTTTTTCTTTACATTTGGCAGGAGCTTCCTCTATTTTAGGAGCAGTAAACTTTATTACCACTTGTATTAATATACGTACGTCAGGAATAACTATGGATCGAATACCTTTATTTGTTTGGTCAGTTTTTATCACTGCCATTTTACTGCTCCTTTCTTTACCTGTGTTAGCAGGGGCAATTACTATGCTATTAACAGATCGAAATTTAAACACTTCTTTTTTTGACCCTAGAGGAGGCGGAGACCCAGTTCTTTATCAGCATCTATTT?????????????????????????????????????????????????????????????????????????????????????????????????????????????????????????????????????????????????????????????????????????????????????????????????????????????????????????????????????????????????????????????????????????????????????????????????????????????????????????????????????????GACAACACTATCATTGAAGCCGACACCACTGAAGATCAATCCGGAGGACAATACGACAAGACCTCTTTGGGCTGGAAAGCTCTCTCCCGAATCGCAGCCCTCTGCAACAGAGCCGAATTCAAGACTGGTCAAGAAAACGTGCCCATCCTGAAGAAAGAGGTTAACGGTGACGCTTCGGAGGCTGCTCTTCTCAAGTGCGTGGAATTAGCTGTAGGAGACGTGAGGAAATGGAGAGCTAAGAACAAGAAAGTCTGTGAATTGCCTTTCAATTCCACCAACAAATATCAAGTATCTATTCACGAGACTGAGGACACCAACGACCCAAGGTACTTGTTGGTTATGAAGGGAGCCCCTGAGAGAATTCTCGAGAGATGCTCCACCATCTTCATTCACGGAGAAGAGAAACCCTTGGACGACGAAATGAGAGAAGCCTTCAACAACGCTTATTTGGAATTGGGAGGTTTGGGTGAACGTGTGCTCGGGTTCTGTGACTACATGCTGCCATCTGACAAATTCCCCGTCGGATACCCCTTCGACGCCGATTCCTGCAACTTCCCAGTTCACGGCCTGAGATTCGTTGGGCTTATGTCTATGATTGATCCCCCAAGAGCCGCTGTACCCGACGCCGTAGCCAAGTGCCGATCAGCCGGTATCAAGGTAATCA???????????????????????????????????????????????????????????????????????????????????????????????????????????????????????????????????????????????????????????????????????????????????????????????????????????????????????????????????????????????????????????????????????????????????????????????????????????????????????????????????????????????????????????????????
D1_16HI27L04  ?????????????????????????????????????????????????????????????????????????????????????????????????????????????????????????????????????????????????????????????????????????????????????????????????????????????????????????????????????????????????????????????????????????????????????????????????????????????????????????????????????????????????????????????????????????????????????????????????????????????????????????????????????????????????????????????????????????????????????????????CGCCTTTTAACTAAATAGAAGGTAGATTCTGCCCAATGAAACTTAAATGGCCGCAGTATCCTGACTGTGCTAAGGTAGCATAATAATTTGTCCTTTAATTGAGGGCTAGCATGAATGAACTGACGAAGAGAAAATTGTCTCTGTACTTTATATCTATGT-AAAAAAGCCTAGATCCTGTAGGGGGACGATAAGACCCTAAAAGCTTTACCCTTAAAGCTTTTAACAATACTGGGTTTTTACTGGGGCGGTAATTCTTTTAACAAGAATTAGATAAACACACTGAGTGAATTCATTTAACTTATTTCAAGTTACTTTAGGGATAACAGCGTAATTCTCTGCTAGAGTTCTTATCGACCAGGGAGTTTGCGACCTCGATGTTGAATTGAGGCTCTACTTAGAGCAGCATCTAAGTTAAGGAAGACTGTTCGTCTTTTAAACCCTCACG??????????????????????????????????????????????????????????????????????????????????????????????????????????????????????????????????????????????????????????????????????????????????????????????????????????????????????????????????????????????????????????????????????????????????????????????????????????????????????????????????????????????????????????????????????????????????????????????????????????????????????????????????????????????????????????????????????????????????????????????????????????????????????????????????????????????????????????????????????????????????????????????????????????????????????????????????????????????????????????????????????????????????????????????????????????????????????????????????????????????????????????????????????????????????????????????????????????????????????????????????????????????????????????????????????????????????????????????????????????????????????????????????????????????????????????????????????????????????????????????TACTCTATATTTTGTATTTGGAGCATGGGCGGGAGCAGTAGGAACTGCGTTAAGGATATTAATTCGGACAGAGCTTGGAAGCCCTGGCAGGTTTATTGGGGATGATCAAATTTATAATGTTATTGTAACTGCCCATGCTTTTGTTATAATCTTTTTCATAGTTATACCTGTTATAATTGGAGGTTTTGGGAATTGGCTAGTTCCATTAATATTAGGAGCTCCTGATATAGCGTTTCCTCGTATAAATAATATGAGATTTTGACTTCTACCTCCCTCTCTGACCCTACTTCTTAGAAGGGGACTGGTTGAAAGAGGAGTGGGGACAGGATGAACTGTTTATCCTCCCCTTGCAAGAGGCATTGCTCATAGGGGAGCTTCAGTAGATTTGGGAATTTTTTCTTTACATTTGGCAGGAGCTTCCTCTATTTTAGGAGCAGTAAACTTTATTACCACTTGTATTAATATACGTACGTCGGGAATAACTATGGATCGAATACCTTTATTTGTTTGGTCAGTTTTTATCACTGCCATTTTACTGCTCCTTTCTTTACCTGTGTTAGCAGGGGCAATTACTATGCTATTAACAGATCGAAATTTAAACACTTCTTTTTTTGACCCTAGAGGAGGCGGAGACCCAGTTCTTTATCAGCATCTATTT?????????????????????????????????????????????????????????????????????????????????????????????????????????????????????????????????????????????????????????????????????????????????????????????????????????????????????????????????????????????????????????????????????????????????????????????????????????????????????????????????????????GACAACACTATCATTGAAGCCGACACCACTGAAGATCAATCCGGAGGACAATACGACAAGACCTCTTTGGGCTGGAAAGCTCTCTCCCGAATCGCAGCCCTCTGCAACAGAGCCGAATTCAAGACTGGTCAAGAAAACGTGCCCATCCTGAAGAAAGAGGTTAACGGTGACGCTTCGGAGGCTGCTCTTCTCAAGTGCGTGGAATTAGCTGTAGGAGACGTGAGGAAATGGAGAGCTAAGAACAAGAAAGTCTGTGAATTGCCTTTCAATTCCACCAACAAATATCAAGTATCTATTCACGAGACTGAGGACACCAACGACCCAAGGTACTTGTTGGTTATGAAGGGAGCCCCTGAGAGAATTCTCGAGAGATGCTCCACCATCTTCATTCACGGAGAAGAGAAACCCTTGGACGACGAAATGAGAGAAGCCTTCAACAACGCTTATTTGGAATTGGGAGGTTTGGGTGAACGTGTGCTCGGGTTCTGTGACTACATGCTGCCATCTGACAAATTCCCCGTCGGATACCCCTTCGACGCCGATTCCTGCAACTTCCCAGTTCACGGCCTGAGATTCGTTGGGCTTATGTCTATGATTGATCCCCCAAGAGCCGCTGTACCCGACGCCGTAGCCAAGTGCCGATCAGCCGGTATCAAGGTAATCA???????????????????????????????????????????????????????????????????????????????????????????????????????????????????????????????????????????????????????????????????????????????????????????????????????????????????????????????????????????????????????????????????????????????????????????????????????????????????????????????????????????????????????????????????
D1_16HI27L05  ?????????????????????????????????????????????????????????????????????????????????????????????????????????????????????????????????????????????????????????????????????????????????????????????????????????????????????????????????????????????????????????????????????????????????????????????????????????????????????????????????????????????????????????????????????????????????????????????????????????????????????????????????????????????????????????????????????????????????????????????CGCCTTTTAACTAAATAGAAGGTAGATTCTGCCCAATGAAACTTAAATGGCCGCAGTATCCTGACTGTGCTAAGGTAGCATAATAATTTGTCCTTTAATTGAGGGCTAGCATGAATGAACTGACGAAGAGAAAATTGTCTCTGTACTTTATATCTATGT-AAAAAAGCCTAGATCCTGTAGGGGGACGATAAGACCCTAAAAGCTTTACCCTTAAAGCTTTTAACAATACTGGGTTTTTACTGGGGCGGTAATTCTTTTAACAAGAATTAGATAAACACACTGAGTGAATTCATTTAACTTATTTCAAGTTACTTTAGGGATAACAGCGTAATTCTCTGCTAGAGTTCTTATCGACCAGGGAGTTTGCGACCTCGATGTTGAATTGAGGCTCTACTTAGAGCAGCATCTAAGTTAAGGAAGACTGTTCGTCTTTTAAACCCTCACG??????????????????????????????????????????????????????????????????????????????????????????????????????????????????????????????????????????????????????????????????????????????????????????????????????????????????????????????????????????????????????????????????????????????????????????????????????????????????????????????????????????????????????????????????????????????????????????????????????????????????????????????????????????????????????????????????????????????????????????????????????????????????????????????????????????????????????????????????????????????????????????????????????????????????????????????????????????????????????????????????????????????????????????????????????????????????????????????????????????????????????????????????????????????????????????????????????????????????????????????????????????????????????????????????????????????????????????????????????????????????????????????????????????????????????????????????????????????????????????????TACTCTATATTTTGTATTTGGAGCATGGGCGGGAGCAGTAGGAACTGCGTTAAGGATATTAATTCGGACAGAGCTTGGAAGCCCTGGCAGGTTTATTGGGGATGATCAAATTTATAATGTTATTGTAACTGCCCATGCTTTTGTTATAATCTTTTTCATAGTTATACCTGTTATAATTGGAGGTTTTGGGAATTGGCTAGTTCCATTAATATTAGGAGCTCCTGATATAGCGTTTCCTCGTATAAATAATATGAGATTTTGACTTCTACCTCCCTCTCTGACCCTACTTCTTAGAAGGGGACTGGTTGAAAGAGGAGTGGGGACAGGATGAACTGTTTATCCTCCCCTTGCAAGAGGCATTGCTCATAGGGGAGCTTCAGTAGATTTGGGAATTTTTTCTTTACATTTGGCAGGAGCTTCCTCTATTTTAGGAGCAGTAAACTTTATTACCACTTGTATTAATATACGTACGTCAGGAATAACTATGGATCGAATACCTTTATTTGTTTGGTCAGTTTTTATCACTGCCATTTTACTGCTCCTTTCTTTACCTGTGTTAGCAGGGGCAATTACTATGCTATTAACAGATCGAAATTTAAACACTTCTTTTTTTGACCCTAGAGGAGGCGGGGACCCAGTTCTTTATCAGCATCTATTT?????????????????????????????????????????????????????????????????????????????????????????????????????????????????????????????????????????????????????????????????????????????????????????????????????????????????????????????????????????????????????????????????????????????????????????????????????????????????????????????????????????GACAACACTATCATTGAAGCCGACACCACTGAAGATCAATCCGGAGGACAATACGACAAGACCTCTTTGGGCTGGAAAGCTCTCTCCCGAATCGCAGCCCTCTGCAACAGAGCCGAATTCAAGACTGGTCAAGAAAACGTGCCCATCCTGAAGAAAGAGGTTAACGGTGACGCTTCGGAGGCTGCTCTTCTCAAGTGCGTGGAATTAGCTGTAGGAGACGTGAGGAAATGGAGAGCTAAGAACAAGAAAGTCTGTGAATTGCCTTTCAATTCCACCAACAAATATCAAGTATCTATTCACGAGACTGAGGACACCAACGACCCAAGGTACTTGTTGGTTATGAAGGGAGCCCCTGAGAGAATTCTCGAGAGATGCTCCACCATCTTCATTCACGGAGAAGAGAAACCCTTGGACGACGAAATGAGAGAAGCCTTCAACAACGCTTATTTGGAATTGGGAGGTTTGGGTGAACGTGTGCTCGGGTTCTGTGACTACATGCTGCCATCTGACAAATTCCCCGTCGGATACCCCTTCGACGCCGATTCCTGCAACTTCCCAGTTCACGGCCTGAGATTCGTTGGGCTTATGTCTATGATTGATCCCCCAAGAGCCGCTGTACCCGACGCCGTAGCCAAGTGCCGATCAGCCGGTATCAAGGTAATCA???????????????????????????????????????????????????????????????????????????????????????????????????????????????????????????????????????????????????????????????????????????????????????????????????????????????????????????????????????????????????????????????????????????????????????????????????????????????????????????????????????????????????????????????????
D1_HI11_1     TTTAAGCTAAGAATCTAAATAAAGCAAGATTGTCATTAAATATTTTAGTTTTAGGTAAAATTTAAACCTAAATTTATTTATATAGTAAAATTTCAAATCTTAAGAGATAAACAAGG-ATTAGATACCCTTCTATACTTAAGACCTTTGAGCAGGGTAGTAACTAGCTATGTTCTTCAAACCCAAAGGATTTGGCGGTGCTCTATATAATTAGAGGAACCTGTAAAGTAATCGAAATTACGCGCTGTATCTTACCAAAGTTAAGCTTGTATACCGTCGTCTAGGTAGTTCTAAAAAGGCTTGCCTAACTGAGATATATACATGGCAGATCAAGGTGCAGCTTGCTTTGGTTATTATGGGTTACAATCTAAATATAGATGGATAGCCTCTGAAATAGGATTTAATAGTAATTTAAGTTTAATACACTAAAATAAAATTTCCATAGAGCATGTACATATCGCCCGTCACTCTCATCTCCTCGCCTTTTAACTAAATAGAAGGTAGATTCTGCCCAATGAAACTTAAATGGCCGCAGTATCCTGACTGTGCTAAGGTAGCATAATAATTTGTCCTTTAATTGAGGGCTAGCATGAATGAACTGACGAAGAGAAAATTGTCTCTGTACTTTATATCTATGT-AAAAAAGCCTAGATCCTGTAGGGGGACGATAAGACCCTAAAAGCTTTACCCTTAAAGCTTTTAACAATACTGGGTTTTTACTGGGGCGGTAATTCTTTTAACAAGAATTAGATAAACACACTGAGTGAATTCATTTAACTTATTTCAAGTTACTTTAGGGATAACAGCGTAATTCTCTGCTAGAGTTCTTATCGACCAGGGAGTTTGCGACCTCGATGTTGAATTGAGGCTCTACTTAGAGCAGCATCTAAGTTAAGGAAGACTGTTCGTCTTTTAAACCCTCAC??CGAAAGTGAGTTCGTATCTCTCAAGCAGAACGAGAACTCTTTCTCTACGTTCGGCGACGTCGTTCGCCGACCCTTCCTCGAGTCTGTCGGAGCTCCTCTCTTACTTCGGAGGTAGACA-TTAATCTTTTTAAAACCACCAAAAAAATGGATCGCATTCGCCTTCCTTCTTTCTTTATTCGAGGTTTCGTTTTGCGCGTTTATCTCTTCGGAAGTGCTCGCTCGAACTCGTCCTCTTTTTCATTCCCTCTCT-ATTTCTGGAAATTCCACGAGCCCGTCGCCCGTTCCA--TCGGTTCGGGAAAGATGCCTGGAACGAAAGGAAATACTTAAAGAG--AAGGGTAGTGGAGAAGC---GAGTTAGAACGTGCACGCTTTCCGC-TTGAGGTTTCGCGTAACTACTTGCCTCGGGTTGTAAATGGAGGTTGGAAGGGTATACGTATGTAAATACATATGTATATTTGTGTATCCGGTGGAGGAAAGTTGTGTCGATCGAAGACGGGGATAAAATAAGGAGGTACTACGAAAGACTCGGGGGCGTTTACGAACGACGTCGGTGGCTAGGATCGAGTCAGTGTTCTAGCGATACCGAGAAATGATACTTGTTTGGTCTGATCCGATCGCCCTAGTAGTAGTCTGGGGCGTCTCCGGGGTGGTATTGGCGAGGTTGCCTTTGAAAAGATTTTCATCGGATCTTCCTCCGTCTCTCACTACCCCCGTCGATAATAATTGCGGAGGCGTCCTCGTGTCTACGAACCAGGCTCGGCGCAAGACCGGGGCTCGTCGTCGCCCTCTCCTCGCTCTCATTTCGTTCTTCGGAGCGTTTTGACGCGGCGGAGCCGGCGGGCGAGTACCTTGAGCGTACTGGTTAGTACCCGAAAGATGGTGATCTATGCCTGGTTAGGACGAAGCCAGAGGAAACTCTGGTGGAGGTCCGCAGCGGTTCTGACGTGCAA???????????????????????????????????????????ACTGCGTTAAGGATATTAATTCGGACAGAGCTTGGAAGCCCTGGCAGGTTTATTGGGGATGATCAAATTTATAATGTTATTGTAACTGCCCATGCTTTTGTTATAATCTTTTTCATAGTTATACCTGTTATAATTGGAGGTTTTGGGAATTGGCTAGTTCCATTAATATTAGGAGCTCCTGATATAGCGTTTCCTCGTATAAATAATATGAGATTTTGACTTCTACCTCCCTCTCTGACCCTACTTCTTAGAAGGGGACTGGTTGAAAGAGGAGTGGGGACAGGATGAACTGTTTATCCTCCCCTTGCAAGAGGCATTGCTCATAGGGGAGCTTCAGTAGATTTGGGAATTTTTTCTTTACATTTGGCAGGAGCTTCCTCTATTTTAGGAGCAGTAAACTTTATTACCACTTGTATTAATATACGTACGTCGGGAATAACTATGGATCGAATACCTTTATTTGTTTGGTCAGTTTTTATCACTGCCATTTTACTGCTCCTTTCTTTACCTGTGTTAGCAGGGGCAATTACTATGCTATTAACAGATCGAAATTTAAACACTTCTTTTTTTGACCCTAGAGGAGGCGGAGACCCAGTTCTTTATCAGCATCTATTT???????????????????????????????????????????????????????????????????????????????????????????????????????????????????????????????????????????????????????????????????????????????????????????????????????????????????????????????????????????????????????????????????????????????????????????????????????????????????????????????????????????????????????????????????????????????????????????????????????????????????????????????????????????????????????????????TCAAGACTGGTCAAGAAAACGTGCCCATCCTGAAGAAAGAGGTTAACGGTGACGCTTCGGAGGCTGCTCTTCTCAAGTGCGTGGAATTAGCTGTAGGAGACGTGAGGAAATGGAGAGCTAAGAACAAGAAAGTCTGTGAATTGCCTTTCAATTCCACCAACAAATATCAAGTATCTATTCACGAGACTGAGGACACCAACGACCCAAGGTACTTGTTGGTTATGAAGGGAGCCCCTGAGAGAATTCTCGAGAGATGCTCCACCATCTTCATTCACGGAGAAGAGAAACCCTTGGACGACGAAATGAGAGAAGCCTTCAACAACGCTTATTTGGAATTGGGAGGTTTGGGTGAACGTGTGCTCGGGTTCTGTGACTACATGCTGCCATCTGACAAATTCCCCGTCGGATACCCCTTCGACGCCGATTCCTGCAACTTCCCAGTTCACGGCCTGAGATTCGTTGGGCTTATGTCTATGATTGATCCCCCAAGAGCCGCTGTACCCG??????????????????????????????????????????TCTTCTCTCTACTATCCCATATATTGGTACAGACCTGGTTCAATGGCTTTGAGGAGGATTTGCAGTTGATGCTGCTACACTAACTCGATTTTTTTCATTTCATTTTCTCTTACCCTTTGTTATTTCAGCTATAGTGGTAATCCATATTTTATTCCTACATCAAACAGGCTCTTCAAACCCATTAGGAGTAGAAAGCTCTCCTAATAAGATTCCATTCCATCCGTACTTCACTTTTAAAGATGTATTTGGCTTTATTCTTATACTATTCTTTCTTCTAATAGTAACTTTAGTTTCCCCTTATGGCTTAGGAGATCCTGAGAATTTTAATCCTGCTAATCCCCTGACAACTCCCCCT
D1_HI11_12    ????????????????????????????????????????????????????????????????????????????????????????????????????????????????????????????????????????????????????????????????????????????????????????????????????????????????????????????????????????????????????????????????????????????????????????????????????????????????????????????????????????????????????????????????????????????????????????????????????????????????????????????????????????????????????????????????????????????????????????????????????????????????????????????????????????????????????????????????????????????????????????????????????????????????????????????????????????????????????????????????????????????????????????????????????????????????????????????????????????????????????????????????????????????????????????????????????????????????????????????????????????????????????????????????????????????????????????????????????????????????????????????????????????????????????????????????????????????????????????????????????????????????????????????????????????????????????????????????????????????????????????????????????????????????????????????????????????????????????????????????????????????????????????????????????????????????????????????????????????????????????????????????????????????????????????????????????????????????????????????????????????????????????????????????????????????????????????????????????????????????????????????????????????????????????????????????????????????????????????????????????????????????????????????????????????????????????????????????????????????????????????????????????????????????????????????????????????????????????????????????????????????????????????????????????????????????????????????????????????????????????????????????????????????????????????????????????????????????????????????????????????????????????????????????????????????????????????????????????????????????????????????????????????????????????????????????????????????????????????????????????ACTGCGTTAAGGATATTAATTCGGACAGAGCTTGGAAGCCCTGGCAGGTTTATTGGGGATGATCAAATTTATAATGTTATTGTAACTGCCCATGCTTTTGTTATAATCTTTTTCATAGTTATACCTGTTATAATTGGAGGTTTTGGGAATTGGCTAGTTCCATTAATATTAGGAGCTCCTGATATAGCGTTTCCTCGTATAAATAATATGAGATTTTGACTTCTACCTCCCTCTCTGACCCTACTTCTTAGAAGGGGACTGGTTGAAAGAGGAGTGGGGACAGGATGAACTGTTTATCCTCCCCTTGCAAGAGGCATTGCTCATAGGGGAGCTTCAGTAGATTTGGGAATTTTTTCTTTACATTTGGCAGGAGCTTCCTCTATTTTAGGAGCAGTAAACTTTATTACCACTTGTATTAATATACGTACGTCAGGAATAACTATGGATCGAATACCTTTATTTGTTTGGTCAGTTTTTATCACTGCCATTTTACTGCTCCTTTCTTTACCTGTGTTAGCAGGGGCAATTACTATGCTATTAACAGATCGAAATTTAAACACTTCTTTTTTTGACCCTAGAGGAGGCGGAGACCCAGTTCTTTATCAGCATCTATTT????????????????????????????????????????????????????????????????????????????????????????????????????????????????????????????????????????????????????????????????????????????????????????????????????????????????????????????????????????????????????????????????????????????????????????????????????????????????????????????????????????????????????????????????????????????????????????????????????????????????????????????????????????????????????????????????????????????????????????????????????????????????????????????????????????????????????????????????????????????????????????????????????????????????????????????????????????????????????????????????????????????????????????????????????????????????????????????????????????????????????????????????????????????????????????????????????????????????????????????????????????????????????????????????????????????????????????????????????????????????????????????????????????????????????????????????????????????????????????????????????????????????????????????????????????????????????????????????????????????????????????????????????????????????????????????????????????????????????????????????????????????????????????????????????????????????????????????????????????????????????????????????????????????????????????????????????????????????????????????????????????????????????????????????????????????????????????????????????
D1_HI11_13    ????????????????????????????????????????????????????????????????????????????????????????????????????????????????????????????????????????????????????????????????????????????????????????????????????????????????????????????????????????????????????????????????????????????????????????????????????????????????????????????????????????????????????????????????????????????????????????????????????????????????????????????????????????????????????????????????????????????????????????????????????????????????????????????????????????????????????????????????????????????????????????????????????????????????????????????????????????????????????????????????????????????????????????????????????????????????????????????????????????????????????????????????????????????????????????????????????????????????????????????????????????????????????????????????????????????????????????????????????????????????????????????????????????????????????????????????????????????????????????????????????????????????????????????????????????????????????????????????????????????????????????????????????????????????????????????????????????????????????????????????????????????????????????????????????????????????????????????????????????????????????????????????????????????????????????????????????????????????????????????????????????????????????????????????????????????????????????????????????????????????????????????????????????????????????????????????????????????????????????????????????????????????????????????????????????????????????????????????????????????????????????????????????????????????????????????????????????????????????????????????????????????????????????????????????????????????????????????????????????????????????????????????????????????????????????????????????????????????????????????????????????????????????????????????????????????????????????????????????????????????????????????????????????????????????????????????????????????????????????????????????ACTGCGTTAAGGATATTAATTCGGACAGAGCTTGGAAGCCCTGGCAGGTTTATTGGGGATGATCAAATTTATAATGTTATTGTAACTGCCCATGCTTTTGTTATAATCTTTTTCATAGTTATACCTGTTATAATTGGAGGTTTTGGGAATTGGCTAGTTCCATTAATATTAGGAGCTCCTGATATAGCGTTTCCTCGTATAAATAATATGAGATTTTGACTTCTACCTCCCTCTCTGACCCTACTTCTTAGAAGGGGACTGGTTGAAAGAGGAGTGGGGACAGGATGAACTGTTTATCCTCCCCTTGCAAGAGGCATTGCTCATAGGGGAGCTTCAGTAGATTTGGGAATTTTTTCTTTACATTTGGCAGGAGCTTCCTCTATTTTAGGAGCAGTAAACTTTATTACCACTTGTATTAATATACGTACGTCAGGAATAACTATGGATCGAATACCTTTATTTGTTTGGTCAGTTTTTATCACTGCCATTTTACTGCTCCTTTCTTTACCTGTGTTAGCAGGGGCAATTACTATGCTATTAACAGATCGAAATTTAAACACTTCTTTTTTTGACCCTAGAGGAGGCGGGGACCCAGTTCTTTATCAGCATCTATTT????????????????????????????????????????????????????????????????????????????????????????????????????????????????????????????????????????????????????????????????????????????????????????????????????????????????????????????????????????????????????????????????????????????????????????????????????????????????????????????????????????????????????????????????????????????????????????????????????????????????????????????????????????????????????????????????????????????????????????????????????????????????????????????????????????????????????????????????????????????????????????????????????????????????????????????????????????????????????????????????????????????????????????????????????????????????????????????????????????????????????????????????????????????????????????????????????????????????????????????????????????????????????????????????????????????????????????????????????????????????????????????????????????????????????????????????????????????????????????????????????????????????????????????????????????????????????????????????????????????????????????????????????????????????????????????????????????????????????????????????????????????????????????????????????????????????????????????????????????????????????????????????????????????????????????????????????????????????????????????????????????????????????????????????????????????????????????????????????
D1_HI11_2     ????????????????????????????????????????????????????????????????????????????????????????????????????????????????????????????????????????????????????????????????????????????????????????????????????????????????????????????????????????????????????????????????????????????????????????????????????????????????????????????????????????????????????????????????????????????????????????????????????????????????????????????????????????????????????????????????????????????????????????????????????????????????????????????????????????????????????????????????????????????????????????????????????????????????????????????????????????????????????????????????????????????????????????????????????????????????????????????????????????????????????????????????????????????????????????????????????????????????????????????????????????????????????????????????????????????????????????????????????????????????????????????????????????????????????????????????????????????????????????????????????????????????????????????????????????????????????????????????????????????????????????????????????????????????????????????????????????????????????????????????????????????????????????????????????????????????????????????????????????????????????????????????????????????????????????????????????????????????????????????????????????????????????????????????????????????????????????????????????????????????????????????????????????????????????????????????????????????????????????????????????????????????????????????????????????????????????????????????????????????????????????????????????????????????????????????????????????????????????????????????????????????????????????????????????????????????????????????????????????????????????????????????????????????????????????????????????????????????????????????????????????????????????????????????????????????????????????????????????????????????????????????????????????????????????????????????????????????????????????????????????ACTGCGTTAAGGATATTAATTCGGACAGAGCTTGGAAGCCCTGGCAGGTTTATTGGGGATGATCAAATTTATAATGTTATTGTAACTGCCCATGCTTTTGTTATAATCTTTTTCATAGTTATACCTGTTATAATTGGAGGTTTTGGGAATTGGCTAGTTCCATTAATATTAGGAGCTCCTGATATAGCGTTTCCTCGTATAAATAATATGAGATTTTGACTTCTACCTCCCTCTCTGACCCTACTTCTTAGAAGGGGACTGGTTGAAAGAGGAGTGGGGACAGGATGAACTGTTTATCCTCCCCTTGCAAGAGGCATTGCTCATAGGGGAGCTTCAGTAGATTTGGGAATTTTTTCTTTACATTTGGCAGGAGCTTCCTCTATTTTAGGAGCAGTAAACTTTATTACCACTTGTATTAATATACGTACGTCGGGAATAACTATGGATCGAATACCTTTATTTGTTTGGTCAGTTTTTATCACTGCCATTTTACTGCTCCTTTCTTTACCTGTGTTAGCAGGGGCAATTACTATGCTATTAACAGATCGAAATTTAAACACTTCTTTTTTTGACCCTAGAGGAGGCGGAGACCCAGTTCTTTATCAGCATCTATTT????????????????????????????????????????????????????????????????????????????????????????????????????????????????????????????????????????????????????????????????????????????????????????????????????????????????????????????????????????????????????????????????????????????????????????????????????????????????????????????????????????????????????????????????????????????????????????????????????????????????????????????????????????????????????????????????????????????????????????????????????????????????????????????????????????????????????????????????????????????????????????????????????????????????????????????????????????????????????????????????????????????????????????????????????????????????????????????????????????????????????????????????????????????????????????????????????????????????????????????????????????????????????????????????????????????????????????????????????????????????????????????????????????????????????????????????????????????????????????????????????????????????????????????????????????????????????????????????????????????????????????????????????????????????????????????????????????????????????????????????????????????????????????????????????????????????????????????????????????????????????????????????????????????????????????????????????????????????????????????????????????????????????????????????????????????????????????????????????
D1_HI11_3     ????????????????????????????????????????????????????????????????????????????????????????????????????????????????????????????????????????????????????????????????????????????????????????????????????????????????????????????????????????????????????????????????????????????????????????????????????????????????????????????????????????????????????????????????????????????????????????????????????????????????????????????????????????????????????????????????????????????????????????????????????????????????????????????????????????????????????????????????????????????????????????????????????????????????????????????????????????????????????????????????????????????????????????????????????????????????????????????????????????????????????????????????????????????????????????????????????????????????????????????????????????????????????????????????????????????????????????????????????????????????????????????????????????????????????????????CGAAAGTGAGTTCGTATCTCTCAAGCAGAACGAGAACTCTTTCTCTACGTTCGGCGACGTCGTTCGCCGACCCTTCCTCGAGTCTGTCGGAGCTCCTCTCTTACTTCGGAGGTAGACA-TTAATCTTTTTAAAACCACCAAAAAAATGGATCGCATTCGCCTTCCTTCTTTCTTTATTCGAGGTTTCGTTTTGCGCGTTTATCTCTTCGGAAGTGCTCGCTCGAACTCGTCCTCTTTTTCATTCCCTCTCT-ATTTCTGGAAATTCCACGAGCCCGTCGCCCGTTCCA--TCGGTTCGGGAAAGATGCCTGGAACGAAAGGAAATACTTAAAGAG--AAGGGTAGTGGAGAAGC---GAGTTAGAACGTGCACGCTTTCCGC-TTGAGGTTTCGCGTAACTACTTGCCTCGGGTTGTAAATGGAGGTTGGAAGGGTATACGTATGTAAATACATATGTATATTTGTGTATCCGGTGGAGGAAAGTTGTGTCGATCGAAGACGGGGATAAAATAAGGAGGTACTACGAAAGACTCGGGGGCGTTTACGAACGACGTCGGTGGCTAGGATCGAGTCAGTGTTCTAGCGATACCGAGAAATGATACTTGTTTGGTCTGATCCGATCGCCCTAGTAGTAGTCTGGGGCGTCTCCGGGGTGGTATTGGCGAGGTTGCCTTTGAAAAGATTTTCATCGGATCTTCCTCCGTCTCTCACTACCCCCGTCGATAATAATTGCGGAGGCGTCCTCGTGTCTACGAACCAGGCTCGGCGCAAGACCGGGGCTCGTCGTCGCCCTCTCCTCGCTCTCATTTCGTTCTTCGGAGCGTTTTGACGCGGCGGAGCCGGCGGGCGAGTACCTTGAGCGTACTGGTTAGTACCCGAAAGATGGTGATCTATGCCTGGTTAGGACGAAGCCAGAGGAAACTCTGGTGGAGGTCCGCAGCGGTTCTGACGTGCAA???????????????????????????????????????????ACTGCGTTAAGGATATTAATTCGGACAGAGCTTGGAAGCCCTGGCAGGTTTATTGGGGATGATCAAATTTATAATGTTATTGTAACTGCCCATGCTTTTGTTATAATCTTTTTCATAGTTATACCTGTTATAATTGGAGGTTTTGGGAATTGGCTAGTTCCATTAATATTAGGAGCTCCTGATATAGCGTTTCCTCGTATAAATAATATGAGATTTTGACTTCTACCTCCCTCTCTGACCCTACTTCTTAGAAGGGGACTGGTTGAAAGAGGAGTGGGGACAGGATGAACTGTTTATCCTCCCCTTGCAAGAGGCATTGCTCATAGGGGAGCTTCAGTAGATTTGGGAATTTTTTCTTTACATTTGGCAGGAGCTTCCTCTATTTTAGGAGCAGTAAACTTTATTACCACTTGTATTAATATACGTACGTCAGGAATAACTATGGATCGAATACCTTTATTTGTTTGGTCAGTTTTTATCACTGCCATTTTACTGCTCCTTTCTTTACCTGTGTTAGCAGGGGCAATTACTATGCTATTAACAGATCGAAATTTAAACACTTCTTTTTTTGACCCTAGAGGAGGCGGAGACCCAGTTCTTTATCAGCATCTATTT????????????????????????????????????????????????????????????????????????????????????????????????????????????????????????????????????????????????????????????????????????????????????????????????????????????????????????????????????????????????????????????????????????????????????????????????????????????????????????????????????????????????????????????????????????????????????????????????????????????????????????????????????????????????????????????????????????????????????????????????????????????????????????????????????????????????????????????????????????????????????????????????????????????????????????????????????????????????????????????????????????????????????????????????????????????????????????????????????????????????????????????????????????????????????????????????????????????????????????????????????????????????????????????????????????????????????????????????????????????????????????????????????????????????????????????????????????????????????????????????????????????????????????????????????????????????????????????????????????????????????????????????????????????????????????????????????????????????????????????????????????????????????????????????????????????????????????????????????????????????????????????????????????????????????????????????????????????????????????????????????????????????????????????????????????????????????????????????????
D1_HI11_4     ????????????????????????????????????????????????????????????????????????????????????????????????????????????????????????????????????????????????????????????????????????????????????????????????????????????????????????????????????????????????????????????????????????????????????????????????????????????????????????????????????????????????????????????????????????????????????????????????????????????????????????????????????????????????????????????????????????????????????????????????????????????????????????????????????????????????????????????????????????????????????????????????????????????????????????????????????????????????????????????????????????????????????????????????????????????????????????????????????????????????????????????????????????????????????????????????????????????????????????????????????????????????????????????????????????????????????????????????????????????????????????????????????????????????????????????CGAAAGTGAGTTCGTATCTCTCAAGCAGAACGAGAACTCTTTCTCTACGTTCGGCGACGTCGTTCGCCGACCCTTCCTCGAGTCTGTCGGAGCTCCTCTCTTACTTCGGAGGTAGACA-TTAATCTTTTTAAAACCACCAAAAAAATGGATCGCATTCGCCTTCCTTCTTTCTTTATTCGAGGTTTCGTTTTGCGCGTTTATCTCTTCGGAAGTGCTCGCTCGAACTCGTCCTCTTTTTCATTCCCTCTCT-ATTTCTGGAAATTCCACGAGCCCGTCGCCCGTTCCA--TCGGTTCGGGAAAGATGCCTGGAACGAAAGGAAATACTTAAAGAG--AAGGGTAGTGGAGAAGC---GAGTTAGAACGTGCACGCTTTCCGC-TTGAGGTTTCGCGTAACTACTTGCCTCGGGTTGTAAATGGAGGTTGGAAGGGTATACGTATGTAAATACATATGTATATTTGTGTATCCGGTGGAGGAAAGTTGTGTCGATCGAAGACGGGGATAAAATAAGGAGGTACTACGAAAGACTCGGGGGCGTTTACGAACGACGTCGGTGGCTAGGATCGAGTCAGTGTTCTAGCGATACCGAGAAATGATACTTGTTTGGTCTGATCCGATCGCCCTAGTAGTAGTCTGGGGCGTCTCCGGGGTGGTATTGGCGAGGTTGCCTTTGAAAAGATTTTCATCGGATCTTCCTCCGTCTCTCACTACCCCCGTCGATAATAATTGCGGAGGCGTCCTCGTGTCTACGAACCAGGCTCGGCGCAAGACCGGGGCTCGTCGTCGCCCTCTCCTCGCTCTCATTTCGTTCTTCGGAGCGTTTTGACGCGGCGGAGCCGGCGGGCGAGTACCTTGAGCGTACTGGTTAGTACCCGAAAGATGGTGATCTATGCCTGGTTAGGACGAAGCCAGAGGAAACTCTGGTGGAGGTCCGCAGCGGTTCTGACGTGCAA???????????????????????????????????????????ACTGCGTTAAGGATATTAATTCGGACAGAGCTTGGAAGCCCTGGCAGGTTTATTGGGGATGATCAAATTTATAATGTTATTGTAACTGCCCATGCTTTTGTTATAATCTTTTTCATAGTTATACCTGTTATAATTGGAGGTTTTGGGAATTGGCTAGTTCCATTAATATTAGGAGCTCCTGATATAGCGTTTCCTCGTATAAATAATATGAGATTTTGACTTCTACCTCCCTCTCTGACCCTACTTCTTAGAAGGGGACTGGTTGAAAGAGGAGTGGGGACAGGATGAACTGTTTATCCTCCCCTTGCAAGAGGCATTGCTCATAGGGGAGCTTCAGTAGATTTGGGAATTTTTTCTTTACATTTGGCAGGAGCTTCCTCTATTTTAGGAGCAGTAAACTTTATTACCACTTGTATTAATATACGTACGTCGGGAATAACTATGGATCGAATACCTTTATTTGTTTGGTCAGTTTTTATCACTGCCATTTTACTGCTCCTTTCTTTACCTGTGTTAGCAGGGGCAATTACTATGCTATTAACAGATCGAAATTTAAACACTTCTTTTTTTGACCCTAGAGGAGGCGGAGACCCAGTTCTTTATCAGCATCTATTT????????????????????????????????????????????????????????????????????????????????????????????????????????????????????????????????????????????????????????????????????????????????????????????????????????????????????????????????????????????????????????????????????????????????????????????????????????????????????????????????????????????????????????????????????????????????????????????????????????????????????????????????????????????????????????????????????????????????????????????????????????????????????????????????????????????????????????????????????????????????????????????????????????????????????????????????????????????????????????????????????????????????????????????????????????????????????????????????????????????????????????????????????????????????????????????????????????????????????????????????????????????????????????????????????????????????????????????????????????????????????????????????????????????????????????????????????????????????????????????????????????????????????????????????????????????????????????????????????????????????????????????????????????????????????????????????????????????????????????????????????????????????????????????????????????????????????????????????????????????????????????????????????????????????????????????????????????????????????????????????????????????????????????????????????????????????????????????????????
D1_HI11_5     ????????????????????????????????????????????????????????????????????????????????????????????????????????????????????????????????????????????????????????????????????????????????????????????????????????????????????????????????????????????????????????????????????????????????????????????????????????????????????????????????????????????????????????????????????????????????????????????????????????????????????????????????????????????????????????????????????????????????????????????????????????????????????????????????????????????????????????????????????????????????????????????????????????????????????????????????????????????????????????????????????????????????????????????????????????????????????????????????????????????????????????????????????????????????????????????????????????????????????????????????????????????????????????????????????????????????????????????????????????????????????????????????????????????????????????????CGAAAGTGAGTTCGTATCTCTCAAGCAGAACGAGAACTCTTTCTCTACGTTCGGCGACGTCGTTCGCCGACCCTTCCTCGAGTCTGTCGGAGCTCCTCTCTTACTTCGGAGGTAGACA-TTAATCTTTTTAAAACCACCAAAAAAATGGATCGCATTCGCCTTCCTTCTTTCTTTATTCGAGGTTTCGTTTTGCGCGTTTATCTCTTCGGAAGTGCTCGCTCGAACTCGTCCTCTTTTTCATTCCCTCTCT-ATTTCTGGAAATTCCACGAGCCCGTCGCCCGTTCCA--TCGGTTCGGGAAAGATGCCTGGAACGAAAGGAAATACTTAAAGAG--AAGGGTAGTGGAGAAGC---GAGTTAGAACGTGCACGCTTTCCGC-TTGAGGTTTCGCGTAACTACTTGCCTCGGGTTGTAAATGGAGGTTGGAAGGGTATACGTATGTAAATACATATGTATATTTGTGTATCCGGTGGAGGAAAGTTGTGTCGATCGAAGACGGGGATAAAATAAGGAGGTACTACGAAAGACTCGGGGGCGTTTACGAACGACGTCGGTGGCTAGGATCGAGTCAGTGTTCTAGCGATACCGAGAAATGATACTTGTTTGGTCTGATCCGATCGCCCTAGTAGTAGTCTGGGGCGTCTCCGGGGTGGTATTGGCGAGGTTGCCTTTGAAAAGATTTTCATCGGATCTTCCTCCGTCTCTCACTACCCCCGTCGATAATAATTGCGGAGGCGTCCTCGTGTCTACGAACCAGGCTCGGCGCAAGACCGGGGCTCGTCGTCGCCCTCTCCTCGCTCTCATTTCGTTCTTCGGAGCGTTTTGACGCGGCGGAGCCGGCGGGCGAGTACCTTGAGCGTACTGGTTAGTACCCGAAAGATGGTGATCTATGCCTGGTTAGGACGAAGCCAGAGGAAACTCTGGTGGAGGTCCGCAGCGGTTCTGACGTGCAA???????????????????????????????????????????ACTGCGTTAAGGATATTAATTCGGACAGAGCTTGGAAGCCCTGGCAGGTTTATTGGGGATGATCAAATTTATAATGTTATTGTAACTGCCCATGCTTTTGTTATAATCTTTTTCATAGTTATACCTGTTATAATTGGAGGTTTTGGGAATTGGCTAGTTCCATTAATATTAGGAGCTCCTGATATAGCGTTTCCTCGTATAAATAATATGAGATTTTGACTTCTACCTCCCTCTCTGACCCTACTTCTTAGAAGGGGACTGGTTGAAAGAGGAGTGGGGACAGGATGAACTGTTTATCCTCCCCTTGCAAGAGGCATTGCTCATAGGGGAGCTTCAGTAGATTTGGGAATTTTTTCTTTACATTTGGCAGGAGCTTCCTCTATTTTAGGAGCAGTAAACTTTATTACCACTTGTATTAATATACGTACGTCAGGAATAACTATGGATCGAATACCTTTATTTGTTTGGTCAGTTTTTATCACTGCCATTTTACTGCTCCTTTCTTTACCTGTGTTAGCAGGGGCAATTACTATGCTATTAACAGATCGAAATTTAAACACTTCTTTTTTTGACCCTAGAGGAGGCGGGGACCCAGTTCTTTATCAGCATCTATTT????????????????????????????????????????????????????????????????????????????????????????????????????????????????????????????????????????????????????????????????????????????????????????????????????????????????????????????????????????????????????????????????????????????????????????????????????????????????????????????????????????????????????????????????????????????????????????????????????????????????????????????????????????????????????????????????????????????????????????????????????????????????????????????????????????????????????????????????????????????????????????????????????????????????????????????????????????????????????????????????????????????????????????????????????????????????????????????????????????????????????????????????????????????????????????????????????????????????????????????????????????????????????????????????????????????????????????????????????????????????????????????????????????????????????????????????????????????????????????????????????????????????????????????????????????????????????????????????????????????????????????????????????????????????????????????????????????????????????????????????????????????????????????????????????????????????????????????????????????????????????????????????????????????????????????????????????????????????????????????????????????????????????????????????????????????????????????????????????
D1_HI11_6     ????????????????????????????????????????????????????????????????????????????????????????????????????????????????????????????????????????????????????????????????????????????????????????????????????????????????????????????????????????????????????????????????????????????????????????????????????????????????????????????????????????????????????????????????????????????????????????????????????????????????????????????????????????????????????????????????????????????????????????????????????????????????????????????????????????????????????????????????????????????????????????????????????????????????????????????????????????????????????????????????????????????????????????????????????????????????????????????????????????????????????????????????????????????????????????????????????????????????????????????????????????????????????????????????????????????????????????????????????????????????????????????????????????????????????????????CGAAAGTGAGTTCGTATCTCTCAAGCAGAACGAGAACTCTTTCTCTACGTTCGGCGACGTCGTTCGCCGACCCTTCCTCGAGTCTGTCGGAGCTCCTCTCTTACTTCGGAGGTAGACA-TTAATCTTTTTAAAACCACCAAAAAAATGGATCGCATTCGCCTTCCTTCTTTCTTTATTCGAGGTTTCGTTTTGCGCGTTTATCTCTTCGGAAGTGCTCGCTCGAACTCGTCCTCTTTTTCATTCCCTCTCT-ATTTCTGGAAATTCCACGAGCCCGTCGCCCGTTCCA--TCGGTTCGGGAAAGATGCCTGGAACGAAAGGAAATACTTAAAGAG--AAGGGTAGTGGAGAAGC---GAGTTAGAACGTGCACGCTTTCCGC-TTGAGGTTTCGCGTAACTACTTGCCTCGGGTTGTAAATGGAGGTTGGAAGGGTATACGTATGTAAATACATATGTATATTTGTGTATCCGGTGGAGGAAAGTTGTGTCGATCGAAGACGGGGATAAAATAAGGAGGTACTACGAAAGACTCGGGGGCGTTTACGAACGACGTCGGTGGCTAGGATCGAGTCAGTGTTCTAGCGATACCGAGAAATGATACTTGTTTGGTCTGATCCGATCGCCCTAGTAGTAGTCTGGGGCGTCTCCGGGGTGGTATTGGCGAGGTTGCCTTTGAAAAGATTTTCATCGGATCTTCCTCCGTCTCTCACTACCCCCGTCGATAATAATTGCGGAGGCGTCCTCGTGTCTACGAACCAGGCTCGGCGCAAGACCGGGGCTCGTCGTCGCCCTCTCCTCGCTCTCATTTCGTTCTTCGGAGCGTTTTGACGCGGCGGAGCCGGCGGGCGAGTACCTTGAGCGTACTGGTTAGTACCCGAAAGATGGTGATCTATGCCTGGTTAGGACGAAGCCAGAGGAAACTCTGGTGGAGGTCCGCAGCGGTTCTGACGTGCAA???????????????????????????????????????????ACTGCGTTAAGGATATTAATTCGGACAGAGCTTGGAAGCCCTGGCAGGTTTATTGGGGATGATCAAATTTATAATGTTATTGTAACTGCCCATGCTTTTGTTATAATCTTTTTCATAGTTATACCTGTTATAATTGGAGGTTTTGGGAATTGGCTAGTTCCATTAATATTAGGAGCTCCTGATATAGCGTTTCCTCGTATAAATAATATGAGATTTTGACTTCTACCTCCCTCTCTGACCCTACTTCTTAGAAGGGGACTGGTTGAAAGAGGAGTGGGGACAGGATGAACTGTTTATCCTCCCCTTGCAAGAGGCATTGCTCATAGGGGAGCTTCAGTAGATTTGGGAATTTTTTCTTTACATTTGGCAGGAGCTTCCTCTATTTTAGGAGCAGTAAACTTTATTACCACTTGTATTAATATACGTACGTCGGGAATAACTATGGATCGAATACCTTTATTTGTTTGGTCAGTTTTTATCACTGCCATTTTACTGCTCCTTTCTTTACCTGTGTTAGCAGGGGCAATTACTATGCTATTAACAGATCGAAATTTAAACACTTCTTTTTTTGACCCTAGAGGAGGCGGAGACCCAGTTCTTTATCAGCATCTATTT????????????????????????????????????????????????????????????????????????????????????????????????????????????????????????????????????????????????????????????????????????????????????????????????????????????????????????????????????????????????????????????????????????????????????????????????????????????????????????????????????????????????????????????????????????????????????????????????????????????????????????????????????????????????????????????????????????????????????????????????????????????????????????????????????????????????????????????????????????????????????????????????????????????????????????????????????????????????????????????????????????????????????????????????????????????????????????????????????????????????????????????????????????????????????????????????????????????????????????????????????????????????????????????????????????????????????????????????????????????????????????????????????????????????????????????????????????????????????????????????????????????????????????????????????????????????????????????????????????????????????????????????????????????????????????????????????????????????????????????????????????????????????????????????????????????????????????????????????????????????????????????????????????????????????????????????????????????????????????????????????????????????????????????????????????????????????????????????????
D1_HI11_7     ????????????????????????????????????????????????????????????????????????????????????????????????????????????????????????????????????????????????????????????????????????????????????????????????????????????????????????????????????????????????????????????????????????????????????????????????????????????????????????????????????????????????????????????????????????????????????????????????????????????????????????????????????????????????????????????????????????????????????????????????????????????????????????????????????????????????????????????????????????????????????????????????????????????????????????????????????????????????????????????????????????????????????????????????????????????????????????????????????????????????????????????????????????????????????????????????????????????????????????????????????????????????????????????????????????????????????????????????????????????????????????????????????????????????????????????????????????????????????????????????????????????????????????????????????????????????????????????????????????????????????????????????????????????????????????????????????????????????????????????????????????????????????????????????????????????????????????????????????????????????????????????????????????????????????????????????????????????????????????????????????????????????????????????????????????????????????????????????????????????????????????????????????????????????????????????????????????????????????????????????????????????????????????????????????????????????????????????????????????????????????????????????????????????????????????????????????????????????????????????????????????????????????????????????????????????????????????????????????????????????????????????????????????????????????????????????????????????????????????????????????????????????????????????????????????????????????????????????????????????????????????????????????????????????????????????????????????????????????????????????????ACTGCGTTAAGGATATTAATTCGGACAGAGCTTGGAAGCCCTGGCAGGTTTATTGGGGATGATCAAATTTATAATGTTATTGTAACTGCCCATGCTTTTGTTATAATCTTTTTCATAGTTATACCTGTTATAATTGGAGGTTTTGGGAATTGGCTAGTTCCATTAATATTAGGAGCTCCTGATATAGCGTTTCCTCGTATAAATAATATGAGATTTTGACTTCTACCTCCCTCTCTGACCCTACTTCTTAGAAGGGGACTGGTTGAAAGAGGAGTGGGGACAGGATGAACTGTTTATCCTCCCCTTGCAAGAGGCATTGCTCATAGGGGAGCTTCAGTAGATTTGGGAATTTTTTCTTTACATTTGGCAGGAGCTTCCTCTATTTTAGGAGCAGTAAACTTTATTACCACTTGTATTAATATACGTACGTCGGGAATAACTATGGATCGAATACCTTTATTTGTTTGGTCAGTTTTTATCACTGCCATTTTACTGCTCCTTTCTTTACCTGTGTTAGCAGGGGCAATTACTATGCTATTAACAGATCGAAATTTAAACACTTCTTTTTTTGACCCTAGAGGAGGCGGAGACCCAGTTCTTTATCAGCATCTATTT????????????????????????????????????????????????????????????????????????????????????????????????????????????????????????????????????????????????????????????????????????????????????????????????????????????????????????????????????????????????????????????????????????????????????????????????????????????????????????????????????????????????????????????????????????????????????????????????????????????????????????????????????????????????????????????????????????????????????????????????????????????????????????????????????????????????????????????????????????????????????????????????????????????????????????????????????????????????????????????????????????????????????????????????????????????????????????????????????????????????????????????????????????????????????????????????????????????????????????????????????????????????????????????????????????????????????????????????????????????????????????????????????????????????????????????????????????????????????????????????????????????????????????????????????????????????????????????????????????????????????????????????????????????????????????????????????????????????????????????????????????????????????????????????????????????????????????????????????????????????????????????????????????????????????????????????????????????????????????????????????????????????????????????????????????????????????????????????????
D2_Tai10      TTTAAGCTAAGAATCTAAATAAAGCAAGATTGTCATTAAATATTTTAGTTTTAGGTAAAATTTAAACCTAAATTTATTTATATAGTAAAATTTCAAATCTTAAGAGATAAACAAGG-ATTAGATACCCTTCTATACTTAAGACCTTTGAGCAGGGTAGTAACTAGCTATGTTCTTCAAACCCAAAGGATTTGGCGGTGCTCTATATAATTAGAGGAACCTGTAAAGTAATCGAAATTACGCGCTGTATCTTACCAAAGTTAAGCTTGTATACCGTCGTCTAGGTAGTTCTAAAAAGGCTTGCCTAACTGAGATATATACATGGCAGATCAAGGTGCAGCTTGCTTTGGTTATTATGGGTTACAATCTAAATATAGATGGATAGCCTCTGAAATAGGATTTAATAGTAATTTAAGTTTAATACACTAAAATAAAATTTCCATAGAGCATGTACATATCGCCCGTCACTCTCATCTCCTCGCCTTTTAACTAAATAGAAGGTAGATTCTGCCCAATGAAACTTAAATGGCCGCAGTATCCTGACTGTGCTAAGGTAGCATAATAATTTGTCCTTTAATTGAGGGCTAGCATGAATGAACTGACGAAGAGAAAATTGTCTCTGTACTTTATATCTATGT-AAAAAAGCCTAGATCCTGTAGGGGGACGATAAGACCCTAAAAGCTTTACCCTTAAAGCTTTTAACAATACTGGGTTTTTACTGGGGCGGTAATTCTTTTAACAAGAATTAGATAAACACACTGAGTGAATTCATTTAACTTATTTCAAGTTACTTTAGGGATAACAGCGTAATTCTCTGCTAGAGTTCTTATCGACCAGGGAGTTTGCGACCTCGATGTTGAATTGAGGCTCTACTTAGAGCAGCATCTAAGTTAAGGAAGACTGTTCGTCTTTTAAACCCTCACG?????????????????????????????????????????????????????????????????????????????????????????????????????????????????????????????????????????????????????????????????????????????????????????????????????????????????????????????????????????????????????????????????????????????????????????????????????????????????????????????????????????????????????????????????????????????????????????????????????????????????????????????????????????????????????????????????????????????????????????????????????????????????????????????????????????????????????????????????????????????????????????????????????????????????????????????????????????????????????????????????????????????????????????????????????????????????????????????????????????????????????????????????????????????????????????????????????????????????????????????????????????????????????????????????????????????????????????????????????????????????????????????????????????????????????????????????????????????????????????????????????????????????????????????????????????ACTGCGTTAAGGATATTAATTCGGACAGAGCTTGGAAGCCCTGGCAGGTTTATTGGGGATGATCAAATTTATAATGTTATTGTAACTGCCCATGCTTTTGTTATAATCTTTTTCATAGTTATACCTGTTATAATTGGAGGTTTTGGGAATTGGCTAGTTCCATTAATATTAGGAGCTCCTGATATAGCGTTTCCTCGTATAAATAATATGAGATTTTGACTTCTACCTCCCTCTCTGACCCTACTTCTTAGAAGGGGACTGGTTGAAAGAGGAGTGGGGACAGGATGAACTGTTTATCCTCCCCTTGCAAGAGGCATTGCTCATAGGGGAGCTTCAGTAGATTTGGGAATTTTTTCTTTACATTTGGCAGGAGCTTCCTCTATTTTAGGAGCAGTAAACTTTATTACCACTTGTATTAATATACGTACGTCGGGAATAACTATGGATCGAATACCTTTATTTGTTTGGTCAGTTTTTATCACTGCCATTTTACTGCTCCTTTCTTTACCTGTGTTAGCAGGGGCAATTACTATGCTATTAACAGATCGAAATTTAAACACTTCTTTTTTTGACCCTAGAGGAGGCGGAGACCCAGTTCTTTATCAGCATCTATTT?????????????????????????????????????????????????????????????????????????????????????????????????????????????????????????????????????????????????????????????????????????????????????????????????????????????????????????????????????????????????????????????????????????????????????????????????????????????????????????????????????????????????????????????????????????????????????????????????????????????????????????????????????????????????????????????????????????????????????????????????????????????????????????????????????????????????????????????????????????????????????????????????????????????????????????????????????????????????????????????????????????????????????????????????????????????????????????????????????????????????????????????????????????????????????????????????????????????????????????????????????????????????????????????????????????????????????????????????????????????????????????????????????????????????????????????????????????????????????????????????????????????????????????????????TCTTCTCTCTACTATCCCATATATTGGTACAGACCTGGTTCAATGGCTTTGAGGAGGATTTGCAGTTGATGCTGCTACACTAACTCGATTTTTTTCATTTCATTTTCTCTTACCCTTTGTTATTTCAGCTATAGTGGTAATCCATATTTTATTCCTACATCAAACAGGCTCTTCAAACCCATTAGGAGTAGAAAGCTCTCCTAATAAGATTCCATTCCATCCGTACTTCACTTTTAAAGATGTATTTGGCTTTATTCTTATACTATTCTTTCTTCTAATAGTAACTTTAGTTTCCCCTTATGGCTTAGGAGATCCTGAGAATTTTAATCCTGCTAATCCCCTGACAACTCCCCCT
D6_16HI28L01  TTTAAGCTAAGAATCTAAATAAAGCAAGATTGTCATTAAATATTTTAGTTTTAGGTAAAATTTAAACCTAAATTTATTTATATAGTAAAATTTCAAATCTTAAGAGATAAACAAGG-ATTAGATACCCTTCTATACTTAAGACCTTTGAGCAGGGTAGTAACTAGCTATGTTCTTCAAACCCAAAGGATTTGGCGGTGCTCTATATAATTAGAGGAACCTGTAAAGTAATCGAAATTACGCGCTGTATCTTACCAAAGTTAAGCTTGTATACCGTCGTCTAGGTAGTTCTAAAAAGGCTTGCCTAACTGAGATATATACATGGCAGATCAAGGTGCAGCTTGCTTTGGTTATTATGGGTTACAATCTAAATATAGATAGATAGCCTCTGAAATAGGATTTAATAGTAATTTAAGTTTAATACACTAAAATAAAATTTCCATAGAGCATGTACATATCGCCCGTCACTCTCATCNCCTCGCCTTTTAACTAAATAGAAGGTAGATTCTGCCCAATGAAACTTAAATGGCCGCAGTATCCTGACTGTGCTAAGGTAGCATAATAACTTGTCCTTTAATTGAGGGCTGGCATGAATGAACTGACGAAGAGAAAATTGTCTCTGTACTTTATATCTATGT-AAAAAAGCCTAGATCCTGTAGGGGGACGATAAGACCCTAAAAGCTTTACCCTCAAAGCTTTTAACAATACTGGGTTTTTACTGGGGCGGTAATTCTTTTAACAAGAATTAAATAAACACACTGAGTGAATTCATTTAACTTATTTCAAGTTACTTTAGGGATAACAGCGTAATTCTCTGCTAGAGTTCTTATCGACCAGGGAGTTTGCGACCTCGATGTTGAATTGAGGCTCTACTTAGAGCAGCATCTAAGTTAAGGAAGACTGTTCGTCTTTTAAACCCTCACG?CGAAAGTGAGTTCGTATCTCTCAAGCAGAACGAGAACTCTTTCTCTACGTTCGGCGACGTCGTTCGCCGACCCTTCCTCGAGTCTGTCGGAGCTCCTCTCTTACTTCGGAGGTAGACA-TAAATCTTTTTAAAACCACCAAAAAAATGGGTCGCATTCGCCTTCCTTCTTTCTTTATTCGAGGTTTCGTTTTGCGCGTTTATCTCTTCGGAAGTGCTCGCTCGAACTCGTCCTCTTTTTCATTCCCTCTCT-ATTTCTGGAAATTCCACGAGCCCGTCGCCCGTTCCA--TCGGTTCGGGAAAGATGCCTGGAACGAAAGGAAATACTTAAAGAG--AAGGGTAGTGGAGAAGC---GAGTTAGAACGTGCACGCTTTCCGC-TTGAGGTTTCGCGTAACTACTTGCCTCGGGTTGTAAATGGAGGTTGGAAGGGTATACGTATGTAAATACATATGTATATTTGTGTATCCGGTGGAGGAAAGTTGTGTCGATCGAAGACGGGGATAAAATAAGGAGGTACTACGAAAGACTCGGGGGCGTTTACGAACGACGTCGGTGGCTAGGATCGAGTCAGTGTTCTAGCGATACCGAGAAATGATACTTGTTTGGTCTGATCCGATCGCCCTAGTAGTAGTCTGGGGCGTCTCCGGGGTGGTATTGGCGAGGTTGCCTTTGAAAAGATTTTCATCGGATCTTCCTCCGTCTCTCACTACCCCCGTCGATAATAATTGCGGAGGCGTCCTCGTGTCTACGAACCAGGCTCGGCGCAAGACCGGGGCTCGTCGTCGCCCTCTCCTCGCTCTCATTTCGTTCTTCGGAGCGTTTTGACGCGGCGGAGCCGGCGGGCGAGTACCTTGAGCGTACTGGTTAGTACCCGAAAGATGGTGATCTATGCCTGGTTAGGACGAAGCCAGAGGAAACTCTGGTGGAGGTCCGCAGCGGTTCTGAC??????TACTCTATATTTTGTATTTGGAGCATGGGCGGGAGCAGTAGGAACTGCGTTAAGAATATTAATTCGGACAGAGCTTGGAAGCCCTGGTAGGTTTATTGGGGATGATCAAATTTATAATGTTATTGTAACTGCCCATGCTTTTGTTATAATCTTTTTCATAGTTATACCTGTTATAATTGGAGGTTTTGGGAATTGGTTAGTTCCATTAATATTAGGAGCTCCTGATATAGCGTTTCCTCGTATAAATAATATGAGATTTTGACTTCTGCCCCCCTCTCTGACCCTACTTCTTAGAAGGGGACTGGTTGAAAGAGGAGTGGGGACAGGATGAACTGTTTATCCTCCCCTTGCAAGAGGCATTGCTCATAGGGGAGCTTCAGTAGATTTAGGAATTTTTTCTTTACATTTGGCAGGAGCTTCCTCTATTTTAGGAGCAGTAAACTTTATTACCACTTGTATTAATATACGTACGTCAGGAATAACTATAGATCGAATACCTTTATTTGTTTGGTCAGTTTTTATCACTGCCATTTTACTGCTCCTTTCTTTACCTGTGTTAGCAGGGGCAATTACTATGCTATTAACAGATCGAAATTTAAACACTTCTTTTTTTGACCCTAGAGGAGGTGGGGATCCAGTTCTTTATCAGCATCTATNTTCGTAAGTCTACCGGAGGTAAGGCTCCGCGCAAACAACTGGCTACCAAAGCCGCTCGAAAATCAGCCCCCGCCACCGGAGGTGTCAAGAAACCCCACAGGTACCGCCCCGGTACCGTCGCTCTCAGGGAGATCAGACGTTACCAAAAGAGTACCGAGTTGCTCATTAGAAAGTTACCCTTCCAGCGTCTCGTCAGAGAAATAGCCCAAGACTTCAAAACCGACCTCAGGTTCCAGTCCTCCGCCGTCATGGCCCTTCAGGAAGCTTCCGAAGCTTACCTCGTCGGTCTCTTCGAAGACACCAACTTGTGCGCTATCCACGCCAAGAGA?GACAACACTATCATTGAAGCCGACACCACTGAAGATCAATCCGGAGGACAATACGACAAGACCTCTTTGGGCTGGAAAGCTCTCTCCCGAATCGCAGCCCTCTGCAACAGAGCCGAATTCAAGACTGGTCAAGAAAACGTGCCCATCCTGAAGAAAGAGGTTAACGGTGACGCTTCGGAGGCTGCTCTTCTCAAGTGCGTGGAATTAGCTGTAGGAGACGTGAGGAAATGGAGAGCTAAGAACAAGAAAGTCTGTGAATTGCCTTTCAATTCCACCAACAAATATCAAGTATCTATTCACGAGACTGAGGACACCAACGACCCAAGGTACTTGTTGGTTATGAAGGGAGCCCCTGAGAGAATTCTCGAGAGATGCTCCACCATCTTCATTCACGGAGAAGAGAAACCCTTGGACGACGAAATGAGAGAAGCCTTCAACAACGCTTATTTGGAATTGGGAGGTTTGGGTGAACGTGTGCTCGGGTTCTGTGACTACATGCTGCCATCTGACAAATTCCCCGTCGGATACCCCTTCGACGCCGATTCCTGCAACTTCCCAGTTCACGGCCTGAGATTCGTTGGGCTTATGTCTATGATTGATCCCCCAAGAGCCGCTGTACCCGACGCCGTAGCCAAGTGCCGATCAGCCGGTATCAAGGTAATCATCTTCTCTCTACTATCCCGTATATTGGTACAGACCTGGTTCAATGGCTTTGAGGAGGATTTGCAGTTGATGCTGCTACACTAACTCGATTTTTTTCATTTCATTTTCTCTTGCCCTTTGTTATTTCAGCTATAGTGGTAATCCATATTTTATTCCTACATCAAACAGGCTCTTCAAACCCATTAGGAGTAGAAAGCTCTCCCAATAAGATTCCATTTCATCCATACTTCACTTTTAAAGATATATTTGGCTTTATTCTTATACTATTCTTTCTTCTGATAGTAACTTTAGTTTCCCCTTATGGTTTAGGAGATCCTGAGAATTTTAACCCTGCTAATCCCCTGACAACTCCCCCT
D6_16HI28L02  TTTAAGCTAAGAATCTAAATAAAGCAAGATTGTCATTAAATATTTTAGTTTTAGGTAAAATTTAAACCTAAATTTATTTATATAGTAAAATTTCAAATCTTAAGAGATAAACAAGG-ATTAGATACCCTTCTATACTTAAGACCTTTGAGCAGGGTAGTAACTAGCTATGTTCTTCAAACCCAAAGGATTTGGCGGTGCTCTATATAATTAGAGGAACCTGTAAAGTAATCGAAATTACGCGCTGTATCTTACCAAAGTTAAGCTTGTATACCGTCGTCTAGGTAGTTCTAAAAAGGCTTGCCTAACTGAGATATATACATGGCAGATCAAGGTGCAGCTTGCTTTGGTTATTATGGGTTACAATCTAAATATAGATGGATAGCCTCTGAAATAGGATTTAATAGTAATTTAAGTTTAATACACTAAAATAAAATTTCCATAGAGCATGTACATATCGCCCGTCACTCTCATCNCCTCGCCTTTTAACTAAATAGAAGGTAGATTCTGCCCAATGAGACTTAAATGGCCGCAGTATCCTGACTGTGCTAAGGTAGCATAATAATTTGTCCTTTAATTGAGGGCTGGCATGAATGAACTGACGAAGAGAAAATTGTCTCTGTACTTTATATCTATGT-AAAAAAGCCTAGATCCTGTAGGGGGACGATAAGACCCTAAAAGCTTTACCCTCAAAGCTTTTAACAATACTGGGTTTTTACTGGGGCGGTAATTCTTTTAACAAGAATTAGATAAACACACTGAGTGAATTCATTTAACTTATTTCAAGTTACTTTAGGGATAACAGCGTAATTCTCTGCTAGAGTTCTTATCGACCAGGGAGTTTGCGACCTCGATGTTGAATTGAGGCTCTACTTAGAGCAGCATCTAAGTTAAGGAAGACTGTTCGTCTTTTAAACCCTCACG??????????????????????????????????????????????????????????????????????????????????????????????????????????????????????????????????????????????????????????????????????????????????????????????????????????????????????????????????????????????????????????????????????????????????????????????????????????????????????????????????????????????????????????????????????????????????????????????????????????????????????????????????????????????????????????????????????????????????????????????????????????????????????????????????????????????????????????????????????????????????????????????????????????????????????????????????????????????????????????????????????????????????????????????????????????????????????????????????????????????????????????????????????????????????????????????????????????????????????????????????????????????????????????????????????????????????????????????????????????????????????????????????????????????????????????????????????????????????????????????TACTCTATATTTTGTATTTGGAGCATGGGCGGGAGCAGTAGGAACTGCGTTAAGAATATTAATTCGGACAGAGCTTGGAAGCCCTGGTAGGTTTATTGGGGATGATCAAATTTATAATGTTATTGTAACTGCCCATGCTTTTGTTATAATCTTTTTCATAGTTATACCTGTTATAATTGGAGGTTTTGGGAATTGGTTAGTTCCATTAATATTAGGAGCTCCTGATATAGCGTTTCCTCGTATAAATAATATGAGATTTTGACTTCTGCCCCCCTCTCTGACCCTACTTCTTAGAAGGGGACTGGTTGAAAGAGGAGTGGGAACAGGATGAACTGTTTATCCTCCCCTTGCAAGAGGCATTGCTCATAGGGGAGCTTCAGTAGATTTAGGAATTTTTTCTTTACATTTGGCAGGAGCTTCCTCTATTTTAGGAGCAGTAAACTTTATTACCACTTGTATTAATATACGTACGTCAGGAATAACTATAGATCGAATACCTTTATTTGTTTGGTCAGTTTTTATCACTGCCATTTTACTGCTCCTTTCTTTACCTGTGTTAGCAGGGGCAATTACTATGCTATTAACAGATCGAAATTTAAACACTTCTTTTTTTGACCCCAGAGGAGGTGGGGATCCAGTTCTTTATCAGCATCTATTT?????????????????????????????????????????????????????????????????????????????????????????????????????????????????????????????????????????????????????????????????????????????????????????????????????????????????????????????????????????????????????????????????????????????????????????????????????????????????????????????????????????GACAACACTATCATTGAAGCCGACACCACTGAAGATCAATCCGGAGGACAATACGACAAGACCTCTTTGGGCTGGAAAGCTCTCTCCCGAATCGCAGCCCTCTGCAACAGAGCCGAATTCAAGACTGGTCAAGAAAACGTGCCCATCCTGAAGAAAGAGGTTAACGGTGACGCTTCGGAGGCTGCTCTTCTCAAGTGCGTGGAATTAGCTGTAGGAGACGTGAGGAAATGGAGAGCTAAGAACAAGAAAGTCTGTGAATTGCCTTTCAATTCCACCAACAAATATCAAGTATCTATTCACGAGACTGAGGACACCAACGACCCAAGGTACTTGTTGGTTATGAAGGGAGCCCCTGAGAGAATTCTCGAGAGATGCTCCACCATCTTCATTCACGGAGAAGAGAAACCCTTGGACGACGAAATGAGAGAAGCCTTCAACAACGCTTATTTGGAATTGGGAGGTTTGGGTGAACGTGTGCTCGGGTTCTGTGACTACATGCTGCCATCTGACAAATTCCCCGTCGGATACCCCTTCGACGCCGATTCCTGCAACTTCCCAGTTCACGGCCTGAGATTCGTTGGGCTTATGTCTATGATTGATCCCCCAAGAGCCGCTGTACCCGACGCCGTAGCCAAGTGCCGATCAGCCGGTATCAAGGTAATCATCTTCTCTCTACTATCCCGTATATTGGTACAGACCTGGTTCAATGGCTTTGAGGAGGATTTGCAGTTGATGCTGCTACACTAACTCGATTTTTTTCATTTCATTTTCTCTTGCCCTTTGTTATCTCAGCTATAGTGGCAATCCATATTTTATTCCTACATCAAACAGGCTCTTCAAACCCATTAGGAGTAGAAAGCTCTCCCAATAAGATTCCATTTCATCCATACTTCACTTTTAAAGATATATTTGGCTTTATTCTTATACTATTCTTTCTTCTGATAGTAACTTTAGTTTCCCCTTATGGTTTAGGAGATCCTGAGAATTTTAACCCTGCTAATCCCCTGACAACTCCCCCT
D6_16HI28L03  ?????????????????????????????????????????????????????????????????????????????????????????????????????????????????????????????????????????????????????????????????????????????????????????????????????????????????????????????????????????????????????????????????????????????????????????????????????????????????????????????????????????????????????????????????????????????????????????????????????????????????????????????????????????????????????????????????????????????????????????????CGCCTTTTAACTAAATAGAAGGTAGATTCTGCCCAATGAAACTTAAATGGCCGCAGTATCCTGACTGTGCTAAGGTAGCATAATAATTTGTCCTTTAATTGAGGGCTGGCATGAATGAACTGACGAAGAGAAAATTGTCTCTGTACTTTATATCTATGT-AAAAAAGCCTAGATCCTGTAGGGGGACGATAAGACCCTAAAAGCTTTACCCTCAAAGCTTTTAACAATACTGGGTTTTTACTGGGGCGGTAATTCTTTTAACAAGAATTAGATAAACACACTGAGTGAATTCATTTAACTTATTTCAAGTTACTTTAGGGATAACAGCGTAATTCTCTGCTAGAGTTCTTATCGACCAGGGAGTTTGCGACCTCGATGTTGAATTGAGGCTCTACTTAGAGCAGCATCTAAGTTAAGGAAGACTGTTCGTCTTTTAAACCCTCACG??????????????????????????????????????????????????????????????????????????????????????????????????????????????????????????????????????????????????????????????????????????????????????????????????????????????????????????????????????????????????????????????????????????????????????????????????????????????????????????????????????????????????????????????????????????????????????????????????????????????????????????????????????????????????????????????????????????????????????????????????????????????????????????????????????????????????????????????????????????????????????????????????????????????????????????????????????????????????????????????????????????????????????????????????????????????????????????????????????????????????????????????????????????????????????????????????????????????????????????????????????????????????????????????????????????????????????????????????????????????????????????????????????????????????????????????????????????????????????????????TACTCTATATTTTGTATTTGGAGCATGGGCGGGAGCAGTAGGAACTGCGTTAAGAATATTAATTCGGACAGAGCTTGGAAGCCCTGGTAGGTTTATTGGGGATGATCAAATTTATAATGTTATTGTAACTGCCCATGCTTTTGTTATAATCTTTTTCATAGTTATACCTGTTATAATTGGAGGTTTTGGGAATTGGTTAGTTCCATTAATATTAGGAGCTCCTGATATAGCGTTTCCTCGTATAAATAATATGAGATTTTGACTTCTGCCCCCCTCTCTGACCCTACTTCTTAGAAGGGGACTGGTTGAAAGAGGAGTAGGGACAGGATGAACTGTTTATCCTCCCCTTGCAAGAGGCATTGCTCATAGGGGGGCTTCAGTAGATTTAGGAATTTTTTCTTTACATTTGGCAGGAGCTTCCTCTATTTTAGGAGCAGTAAACTTTATTACCACTTGTATTAATATACGTACGTCAGGAATAACTATAGATCGAATACCTTTATTTGTTTGGTCAGTTTTTATCACTGCCATTTTACTGCTCCTTTCTTTACCTGTGTTAGCAGGGGCAATTACTATGCTATTAACAGATCGAAATTTAAACACTTCTTTTTTTGACCCTANAGGAGGNGGGGATCCAGTTCTTTATCAGCATCTATTT????????????????????????????????????????????????????????????????????????????????????????????????????????????????????????????????????????????????????????????????????????????????????????????????????????????????????????????????????????????????????????????????????????????????????????????????????????????????????????????????????????????????????????????????????????????????????????????????????????????????????????????????????????????????????????????????????????????????????????????????????????????????????????????????????????????????????????????????????????????????????????????????????????????????????????????????????????????????????????????????????????????????????????????????????????????????????????????????????????????????????????????????????????????????????????????????????????????????????????????????????????????????????????????????????????????????????????????????????????????????????????????????????????????????????????????????????????????????????????????????????????????????????????????????????????????????????????????????????????????????????????????????????????????????????????????????????????????????????????????????????????????????????????????????????????????????????????????????????????????????????????????????????????????????????????????????????????????????????????????????????????????????????????????????????????????????????????????????????
D6_16HI28L04  ?????????????????????????????????????????????????????????????????????????????????????????????????????????????????????????????????????????????????????????????????????????????????????????????????????????????????????????????????????????????????????????????????????????????????????????????????????????????????????????????????????????????????????????????????????????????????????????????????????????????????????????????????????????????????????????????????????????????????????????????CGCCTTTTAACTAAATAGAAGGTAGATTCTGCCCAATGAAACTTAAATGGCCGCAGTATCCTGACTGTGCTAAGGTAGCATAATAATTTGTCCTTTAATTGAGGGCTGGCATGAATGAACTGACGAAGAGAAAATTGTCTCTGTACTTTATATCTATGT-AAAAAAGCCTAGATCCTGTAGGGGGACGATAAGACCCTAAAAGCTTTACCCTCAAAGCTTTTAACAATACTGGGTTTTTACTGGGGCGGTAATTCTTTTAACAAGAATTAGATAAACACACTGAGTGAATTCATTTAACTTATTTCAAGTTACTTTAGGGATAACAGCGTAATTCTCTGCTAGAGTTCTTATCGACCAGGGAGTTTGCGACCTCGATGTTGAATTGAGGCTCTACTTAGAGCAGCATCTAAGTTAAGGAAGACTGTTCGTCTTTTAAACCCTCACG??????????????????????????????????????????????????????????????????????????????????????????????????????????????????????????????????????????????????????????????????????????????????????????????????????????????????????????????????????????????????????????????????????????????????????????????????????????????????????????????????????????????????????????????????????????????????????????????????????????????????????????????????????????????????????????????????????????????????????????????????????????????????????????????????????????????????????????????????????????????????????????????????????????????????????????????????????????????????????????????????????????????????????????????????????????????????????????????????????????????????????????????????????????????????????????????????????????????????????????????????????????????????????????????????????????????????????????????????????????????????????????????????????????????????????????????????????????????????????????????TACTCTATATTTTGTATTTGGAGCATGGGCGGGAGCAGTAGGAACTGCGTTAAGAATATTAATTCGGACAGAGCTTGGAAGCCCTGGTAGGTTTATTGGGGATGATCAAATTTATAATGTTATTGTAACTGCCCATGCTTTTGTTATAATCTTTTTCATAGTTATACCTGTTATAATTGGAGGTTTTGGGAATTGGTTAGTTCCATTAATATTAGGAGCTCCTGATATAGCGTTTCCTCGTATAAATAATATGAGATTTTGACTTCTGCCCCCCTCTCTGACCCTACTTCTTAGAAGGGGACTGGTTGAAAGAGGAGTAGGGACAGGATGAACTGTTTATCCTCCCCTTGCAAGAGGCATTGCTCATAGGGGGGCTTCAGTAGATTTAGGAATTTTTTCTTTACATTTGGCAGGAGCTTCCTCTATTTTAGGAGCAGTAAACTTTATTACCACTTGTATTAATATACGTACGTCAGGAATAACTATAGATCGAATACCTTTATTTGTTTGGTCAGTTTTTATCACTGCCATTTTACTGCTCCTTTCTTTACCTGTGTTAGCAGGGGCAATTACTATGCTATTAACAGATCGAAATTTAAACACTTCTTTTTTTGACCCTAGAGGAGGTGGGGATCCAGTTCTTTATCAGCATCTATNT????????????????????????????????????????????????????????????????????????????????????????????????????????????????????????????????????????????????????????????????????????????????????????????????????????????????????????????????????????????????????????????????????????????????????????????????????????????????????????????????????????????????????????????????????????????????????????????????????????????????????????????????????????????????????????????????????????????????????????????????????????????????????????????????????????????????????????????????????????????????????????????????????????????????????????????????????????????????????????????????????????????????????????????????????????????????????????????????????????????????????????????????????????????????????????????????????????????????????????????????????????????????????????????????????????????????????????????????????????????????????????????????????????????????????????????????????????????????????????????????????????????????????????????????????????????????????????????????????????????????????????????????????????????????????????????????????????????????????????????????????????????????????????????????????????????????????????????????????????????????????????????????????????????????????????????????????????????????????????????????????????????????????????????????????????????????????????????????????
D6_16HI28L05  ?????????????????????????????????????????????????????????????????????????????????????????????????????????????????????????????????????????????????????????????????????????????????????????????????????????????????????????????????????????????????????????????????????????????????????????????????????????????????????????????????????????????????????????????????????????????????????????????????????????????????????????????????????????????????????????????????????????????????????????????CGCCTTTTAACTAAATAGAAGGTAGATTCTGCCCAATGAAACTTAAATGGCCGCAGTATCCTGACTGTGCTAAGGTAGCATAATAATTTGTCCTTTAATTGAGGGCTGGCATGAATGAACTGACGAAGAGAAAATTGTCTCTGTACTTTATATCTATGT-AAAAAAGCCTAGATCCTGTAGGGGGACGATAAGACCCTAAAAGCTTTACCCTCAAAGCTTTTAACAATACTGGGTTTTTACTGGGGCGGTAATTCTTTTAACAAGAATTAGATAAACACACTGAGTGAATTCATTTAACTTATTTCAAGTTACTTTAGGGATAACAGCGTAATTCTCTGCTAGAGTTCTTATCGACCAGGGAGTTTGCGACCTCGATGTTGAATTGAGGCTCTACTTAGAGCAGCATCTAAGTTAAGGAAGACTGTTCGTCTTTTAAACCCTCACG??????????????????????????????????????????????????????????????????????????????????????????????????????????????????????????????????????????????????????????????????????????????????????????????????????????????????????????????????????????????????????????????????????????????????????????????????????????????????????????????????????????????????????????????????????????????????????????????????????????????????????????????????????????????????????????????????????????????????????????????????????????????????????????????????????????????????????????????????????????????????????????????????????????????????????????????????????????????????????????????????????????????????????????????????????????????????????????????????????????????????????????????????????????????????????????????????????????????????????????????????????????????????????????????????????????????????????????????????????????????????????????????????????????????????????????????????????????????????????????????TACTCTATATTTTGTATTTGGAGCATGGGCGGGAGCAGTAGGAACTGCGTTAAGAATATTAATTCGGACAGAGCTTGGAAGCCCTGGTAGGTTTATTGGGGATGATCAAATTTATAATGTTATTGTAACTGCCCATGCTTTTGTTATAATCTTTTTCATAGTTATACCTGTTATAATTGGAGGTTTTGGGAATTGGTTAGTTCCATTAATATTAGGAGCTCCTGATATAGCGTTTCCTCGTATAAATAATATGAGATTTTGACTTCTGCCCCCCTCTCTGACCCTACTTCTTAGAAGGGGACTGGTTGAAAGAGGAGTAGGGACAGGATGAACTGTTTATCCTCCCCTTGCAAGAGGCATTGCTCATAGGGGGGCTTCAGTAGATTTAGGAATTTTTTCTTTACATTTGGCAGGAGCTTCCTCTATTTTAGGAGCAGTAAACTTTATTACCACTTGTATTAATATACGTACGTCAGGAATAACTATAGATCGAATACCTTTATTTGTTTGGTCAGTTTTTATCACTGCCATTTTACTGCTCCTTTCTTTACCTGTGTTAGCAGGGGCAATTACTATGCTATTAACAGATCGAAATTTAAACACTTCTTTTTTTGACCCTAGAGGAGGTGGGGATCCAGTTCTTTATCAGCATCTATTT????????????????????????????????????????????????????????????????????????????????????????????????????????????????????????????????????????????????????????????????????????????????????????????????????????????????????????????????????????????????????????????????????????????????????????????????????????????????????????????????????????????????????????????????????????????????????????????????????????????????????????????????????????????????????????????????????????????????????????????????????????????????????????????????????????????????????????????????????????????????????????????????????????????????????????????????????????????????????????????????????????????????????????????????????????????????????????????????????????????????????????????????????????????????????????????????????????????????????????????????????????????????????????????????????????????????????????????????????????????????????????????????????????????????????????????????????????????????????????????????????????????????????????????????????????????????????????????????????????????????????????????????????????????????????????????????????????????????????????????????????????????????????????????????????????????????????????????????????????????????????????????????????????????????????????????????????????????????????????????????????????????????????????????????????????????????????????????????????
E10_16HI24L01 TTTGAGCTAAGAATCTAAATAAAGCAAGATTACTACTAAATATTTTAGTTTTAGGTAAAATTTAAACCTAAATTTATTTATATAGTCAAATTTCAAATCTTAAGAGATAAACAAGG-ATTAGATACCCTTCTATACTTGAGGCCTTTAAGCAGGGTAGTAACTAGTTATGTTCTTCAAACCCAAAGGATTTGGCGGTGTTCTATATAATTAGAGGAACCTGTAAAATAATCGAAATTACGCGCTAAATCTTACCAAAGCTAGGCTTGTATACCGTCGTCTGGGTAGTTCTAAAAAGACCTACCTAGCTGAGATATATCTATGACAGATCAAGGTGCAGCTTGCTTTGGATATTATGGGTTACAATCTAAATATAGTTAGATAACCTCTGAAATAGGATTTAATAGTAATTTAAGTTTAATACGCTAAAATAAAATTTCCATAGAGCATGTACATATCGCCCGTCACTCTCATCTTCTCGCTTACTAACTAAACAGTAGGTAGATTCTGCCCAATGAAACTTAAATGGCCGCAGTATCCTGACTGTGCTAAGGTAGCATAATAATTTGCCTTTTAATTGAGGGCTAGTATGAATGAACTGACGAAGAGAAAATTGTCTCTATACTTTATATCTATGT-AAAAAAGCCTAGATACTGTAGGGGGACGATAAGACCCTAAAAGCTTTACCCTTAAAGCTTTTAAAAATATTGGGGTTTTACTGGGGCGGTAATTCTTCTAACAAGAATTGATAAAACACACTGAGTGAACTCACTTAACTTATTCTAAGTTACTTTAGGGATAACAGCGTAATTTTCTGCTAGAGTTCTTATCGACCAGAGAGTTTGCGACCTCGATGTTGAATTGAGACCCTGCTTAGAGCAGCATCTAAATAAAGGAAGACTGTTCGTCTTTTAAATTCTCACG??????????????????????????????????????????????????????????????????????????????????????????????????????????????????????????????????????????????????????????????????????????????????????????????????????????????????????????????????????????????????????????????????????????????????????????????????????????????????????????????????????????????????????????????????????????????????????????????????????????????????????????????????????????????????????????????????????????????????????????????????????????????????????????????????????????????????????????????????????????????????????????????????????????????????????????????????????????????????????????????????????????????????????????????????????????????????????????????????????????????????????????????????????????????????????????????????????????????????????????????????????????????????????????????????????????????????????????????????????????????????????????????????????????????????????????????????????????????????????????????TACTTTATATTTTGTATTTGGAGCATGGGCTGGGGCAGTAGGAACTGCACTGAGAATGTTAATTCGAACAGAGCTTGGGAGTCCTGGTAGATTTATTGGGGATGACCAGATTTATAATGTAATTGTCACTGCTCATGCTTTTGTTATAATCTTTTTTATAGTTATACCTGTTATAATTGGAGGTTTTGGGAACTGATTAGTTCCACTAATATTAGGAGCTCCTGATATAGCATTTCCTCGTATAAATAATATAAGGTTCTGACTTTTACCTCCATCTTTAACCTTACTTCTTAGAAGGGGACTGGTTGAAAGAGGAGTAGGAACAGGGTGAACTGTCTACCCCCCTCTTGCAAGGGGTATTGCACATAGAGGGGCTTCTGTTGATTTAGGAATTTTTTCCTTACATTTAGCAGGAGCTTCCTCTATTTTAGGGGCAGTAAATTTTATTACCACTTGTATCAATATACGTACATCAGGGATAACTTTAGATCGGATACCTTTATTCGTTTGGTCTGTCTTTATCACTGCCATCTTATTACTTCTTTCTTTGCCTGTATTGGCAGGAGCAATTACTATGTTATTAACAGATCGAAATTTAAATACTTCTTTTTTTGACCCTAGAGGAGGAGGAGACCCAGTTCTTTATCAACATCTATTT?????????????????????????????????????????????????????????????????????????????????????????????????????????????????????????????????????????????????????????????????????????????????????????????????????????????????????????????????????????????????????????????????????????????????????????????????????????????????????????????????????????GACAACACTATCATTGAAGCCGACACCACTGAAGATCAATCCGGAGGACAATACGACAAGACCTCTTTGGGCTGGAAAGCTCTCTCCCGAATCGCAGCCCTCTGCAACAGAGCCGAATTCAAGACTGGTCAAGAAAACGTGCCCATCCTGAAGAAAGAGGTTAACGGTGACGCTTCGGAGGCTGCTCTTCTCAAGTGCGTGGAATTAGCTGTAGGAGACGTGAGGAAATGGAGAGCTAAGAACAAGAAAGTCTGTGAACTGCCTTTCAATTCCACCAACAAATATCAAGTATCTATTCACGAGACTGAGGACACCAACGACCCAAGGTACTTGTTGGTTATGAAGGGAGCCCCTGAGAGAATTCTCGAGAGATGCTCCACCATCTTCATTCACGGAGAAGAGAAACCCTTGGACGACGAAATGAGAGAAGCCTTCAACAACGCTTATTTGGAATTGGGAGGTTTGGGTGAACGTGTGCTCGGGTTCTGTGACTACATGCTGCCATCTGACAAATTCCCCGTCGGATACCCCTTCGACGCCGATTCCTGCAACTTCCCAGTTCACGGCCTGAGATTCGTTGGGCTTATGTCTATGATTGATCCCCCAAGAGCCGCTGTACCCGACGCCGTAGCCAAGTGCCGATCAGCCGGTATCAAGGTAATCATCTTCTTTCTNCTATNCCATATANNGGTACAGATCTTGTNCAANGGCTTNGAGGAGGATTTGCAGTTGATGCTGCTACACTAACCCGATTCTTTTCATTTCATTTTCTTTTACCTTTTGTTATTGCAGCTATAGTGGTAATTCATATTTTATTTTTACACCAGACAGGTTCTTCTAACCCTTTAGGGGTAGAAAGTTCTCCTAATAAAATCCCATTTCATCCTTACTTTACTTTTAAAGATATATTTGGTTTTATTCTTATACTATTCTTTCTTATAATAGTGACCCTAATCTCTCCTTACGGCTTAGGAGACCCTGAAAACTTTAACCCTGCTAACCCACTAACGACTCCCCCT
E10_16HI24L02 TTTGAGCTAAGAATCTAAATAAAGCAAGATTACTACTAAATATTTTAGTTTTAGGTAAAATTTAAACCTAAATTTATTTATATAGTCAAATTTCAAATCTTAAGAGATAAACAAGG-ATTAGATACCCTTCTATACTTGAGGCCTTTAAGCAGGGTAGTAACTAGTTATGTTCTTCAAACCCAAAGGATTTGGCGGTGTTCTATATAATTAGAGGAACCTGTAAAATAATCGAAATTACGCGCTAAATCTTACCAAAGCTAGGCTTGTATACCGTCGTCTGGGTAGTTCTAAAAAGACCTACCTAGCTGAGATATATCTATGACAGATCAAGGTGCAGCTTGCTTTGGATATTATGGGTTACAATCTAAATATAGTTAGATAACCTCTGAAATAGGATTTAATAGTAATTTAAGTTTAATACACTAAAATAAAATTTCCATAGAGCATGTACATATCGCCCGTCACTCTCATCNTCTCGCTTACTAACTAAACAGTAGGTAGATTCTGCCCAATGAAACTTAAATGGCCGCAGTATCCTGACTGTGCTAAGGTAGCATAATAATTTGCCTTTTAATTGAGGGCTAGTATGAATGAACTGACGAAGAGAAAATTGTCTCTATACTTTATATCTATGT-AAAAAAGCCTAGATACTGTAGGGGGACGATAAGACCCTAAAAGCTTTACCCTTAAAGCTTTTAAAAATATTGGGGTTTTACTGGGGCGGTAATTCTTCTAACAAGAATTGATAAAACACACTGAGTGAACTCACTTAACTTATTCTAAGTTACTTTAGGGATAACAGCGTAATTTTCTGCTAGAGTTCTTATCGACCAGAGAGTTTGCGACCTCGATGTTGAATTGAGACCCTGCTTAGAGCAGCATCTAAATAAAGGAAGACTGTTCGTCTTTTAAATTCTCACG?CGAAAGTGAGTTCGTATCTCTCAAGCAGAACGAGAACTCTTTCTCTACGTTCGGCGACGTCGTTCGCCGACCCTTCCTCGAGTCTTTCGGGGCTCCTCTCTTACTTCGGAGGTAGACA-TTAATCTTTTTAAAACCACCAAAAAAATGGTTCGCATTCGCCTTCCTTCTTTCTTTATTCGAGGTTTCGTTTTGCGCGTTTATCTCTTCGGAAGTGCTCGCTCGAACTCGTCCTCTTTTTCATTCCCTCTCT-ATTTCTGGAAATTCCACGAGCCCGTCGCCCGTTCCA--TCGGTTCGGGAAAGATGCCTGGAACGAAAGGAAATACTTAAAGAG--AAGGGTAGTGGAGAAGC---GAGTTAGAACGTGCACGCTTTCCGC-TTGAGGTTTCGCGTAACTACTTGCCTCGGGTTGTAAATGGAGGTTGGAAGGGTATACGTATGTAAATACATATGTATATTTGTGTATCCGGTGGAGGAAAGATGTGTCGATCGAAGACGGGGATAAAATAAGGAGGTACTACGAAAGACTCGGGGGCGTTTACGAACGACGTCGGTGGCTAGGATCGAGTCAGTGTTCTAGCGATACCGAGAAATGATACTTGTTTGGTCTGATCCGATCGCCCTAGTAGTAGTCTGGGGCGTCTCCGGGGTGGTATTGGCGAGGTTGCCTTTGAAAAGATTTTCATCGGATCTTCCTCCGTCTCTCACTACCCCCGTCGATAATAATTGCGGAGGCGTCCTCGTGTCTACGAACCAGGCTCGGCGCAAGACCGGGGCTCGTCGTCGCCCTCTCCTCGCTCTCATTTCGTTCTTCGGAGCGTTTTGACGCGGCGGAGCCGGCGGGCGAGTACCTTGAGCGTACTGGTTAGTACCCGAAAGATGGTGATCTATGCCTGGTTAGGACGAAGCCAGAGGAAACTCTGGTGGAGGTCCGCAGCGGTTCTGACGTGCAATACNTTATATTTTGTATTTGGAGCATGGGCTGGGGCAGTAGGAACTGCACTGAGAATGTTAATTCGAACAGAGCTTGGGAGCCCTGGTAGATTTATTGGGGATGACCAGATTTATAATGTAATTGTCACTGCTCATGCTTTTGTTATAATCTTTTTTATAGTTATACCTGTTATAATTGGAGGTTTTGGGAACTGATTAGTTCCATTAATATTAGGAGCTCCTGATATAGCATTTCCTCGTATAAATAATATAAGGTTCTGACTTTTACCTCCATCTTTAACCTTACTTCTTAGAAGGGGACTGGTTGAAAGAGGAGTAGGAACAGGGTGAACTGTCTACCCCCCTCTTGCAAGGGGTATTGCACATAGAGGGGCTTCTGTTGATTTAGGAATTTTTTCCTTACATTTAGCAGGAGCTTCCTCTATTTTAGGGGCAGTAAATTTTATTACCACTTGTATCAATATACGTACATCAGGGATAACTTTAGATCGGATACCTTTATTCGTTTGGTCTGTCTTTATCACTGCCATCTTATTACTTCTTTCTTTGCCTGTATTGGCAGGAGCAATTACTATGTTATTAACAGATCGAAATTTAAATACTTCTTTTTTTGACCCTAGAGGAGGAGGAGACCCAGTTCTTTATCAACATCTATTTTCGTAAGTCTACCGGAGGTAAGGCTCCGCGCAAACAACTGGCTACCAAAGCCGCTCGAAAATCAGCCCCCGCCACCGGAGGTGTCAAGAAACCCCACAGGTACCGCCCCGGTACCGTCGCTCTTAGGGAGATCAGACGTTACCAAAAGAGTACCGAGTTGCTCATTAGAAAGTTACCCTTCCAGCGTCTCGTCAGAGAAATAGCTCAAGACTTCAAAACCGACCTCAGGTTCCAGTCCTCCGCCGTCATGGCCCTTCAGGAAGCTTCCGAAGCTTACCTCGTCGGTCTCTTCGAAGACACCAACTTGTGCGCTATCCACGCCAAGAGA?GACAACACTATCATTGAAGCCGACACCACTGAAGATCAATCCGGAGGACAATACGACAAGACCTCTTTGGGCTGGAAAGCTCTCTCCCGAATCGCAGCCCTCTGCAACAGAGCCGAATTCAAGACTGGTCAAGAAAACGTGCCCATCCTGAAGAAAGAGGTTAACGGTGACGCTTCGGAGGCTGCTCTTCTCAAGTGCGTGGAATTAGCTGTAGGAGACGTGAGGAAATGGAGAGCTAAGAACAAGAAAGTCTGTGAACTGCCTTTCAATTCCACCAACAAATATCAAGTATCTATTCACGAGACTGAGGACACCAACGACCCAAGGTACTTGTTGGTTATGAAGGGAGCCCCTGAGAGAATTCTCGAGAGATGCTCCACCATCTTCATTCACGGAGAAGAGAAACCCTTGGACGACGAAATGAGAGAAGCCTTCAACAACGCTTATTTGGAATTGGGAGGTTTGGGTGAACGTGTGCTCGGGTTCTGTGACTACATGCTGCCATCTGACAAATTCCCCGTCGGATACCCCTTCGACGCCGATTCCTGCAACTTCCCAGTTCACGGCCTGAGATTCGTTGGGCTTATGTCTATGATTGATCCCCCAAGAGCCGCTGTACCCGACGCCGTAGCCAAGTGCCGATCAGCCGGTATCAAGGTAATCATCTTCTTTCTACTATTCCATATATTGGTATAGATCTTGTTCAATGGCTTTGAGGAGGATTTGCAGTTGATGCTGCTACACTAACCCGATTCTTTTCATTTCATTTTCTTTTACCTTTTGTTATTGCAGCTATAGTGGTAATTCATATTTTATTTTTACACCAGACAGGTTCTTCTAACCCTTTAGGGGTAGAAAGTTCTCCTAATAAAATCCCATTTCATCCTTACTTTACTTTTAAAGATATATTTGGTTTTATTCTTATACTATTCTTTCTTATAATAGTGACCCTAATCTCTCCTTACGGCTTAGGAGACCCTGAAAACTTTAACCCTGCTAACCCACTAACGACTCCCCCT
E10_16HI24L03 ?????????????????????????????????????????????????????????????????????????????????????????????????????????????????????????????????????????????????????????????????????????????????????????????????????????????????????????????????????????????????????????????????????????????????????????????????????????????????????????????????????????????????????????????????????????????????????????????????????????????????????????????????????????????????????????????????????????????????????????????CGCTTACTAACTAAACAGTAGGTAGATTCTGCCCAATGAAACTTAAATGGCCGCAGTATCCTGACTGTGCTAAGGTAGCATAATAATTTGCCTTTTAATTGAGGGCTAGTATGAATGAACTGACGAAGAGAAAATTGTCTCTATACTTTATATCTATGT-AAAAAAGCCTAGATACTGTAGGGGGACGATAAGACCCTAAAAGCTTTACCCTTAAAGCTTTTAAAAATATTGGGGTTTTACTGGGGCGGTAATTCTTCTAACAAGAATTGATAAAACACACTGAGTGAACTCACTTAACTTATTCTAAGTTACTTTAGGGATAACAGCGTAATTTTCTGCTAGAGTTCTTATCGACCAGAGAGTTTGCGACCTCGATGTTGAATTGAGACCCTGCTTAGAGCAGCATCTAAATAAAGGAAGACTGTTCGTCTTTTAAATTCTCACG??????????????????????????????????????????????????????????????????????????????????????????????????????????????????????????????????????????????????????????????????????????????????????????????????????????????????????????????????????????????????????????????????????????????????????????????????????????????????????????????????????????????????????????????????????????????????????????????????????????????????????????????????????????????????????????????????????????????????????????????????????????????????????????????????????????????????????????????????????????????????????????????????????????????????????????????????????????????????????????????????????????????????????????????????????????????????????????????????????????????????????????????????????????????????????????????????????????????????????????????????????????????????????????????????????????????????????????????????????????????????????????????????????????????????????????????????????????????????????????????TACTTTATATTTTGTATTTGGAGCATGGGCTGGGGCAGTAGGAACTGCACTGAGAATGTTAATTCGAACAGAGCTTGGGAGCCCTGGTAGATTTATTGGGGATGACCAGATTTATAATGTAATTGTCACTGCTCATGCTTTTGTTATAATCTTTTTTATAGTTATACCTGTTATAATTGGAGGTTTTGGGAACTGATTAGTTCCATTAATATTAGGAGCTCCTGATATAGCATTTCCTCGTATAAATAATATAAGGTTCTGACTTTTACCTCCATCTTTAACCTTACTTCTTAGAAGGGGACTGGTTGAAAGAGGAGTAGGAACAGGGTGAACTGTCTACCCCCCTCTTGCAAGGGGTATTGCACATAGAGGGGCTTCTGTTGATTTAGGAATTTTTTCCTTACATTTAGCAGGAGCTTCCTCTATTTTAGGGGCAGTAAATTTTATTACCACTTGTATCAATATACGTACATCAGGGATAACTTTAGATCGGATACCTTTATTCGTTTGGTCTGTCTTTATCACTGCCATCTTATTACTTCTTTCTTTGCCTGTATTGGCAGGAGCAATTACTATGTTATTAACAGATCGAAATTTAAATACTTCTTTTTTTGACCCTAGAGGAGGAGGAGACCCAGTTCTTTATCAACATCTATTT?????????????????????????????????????????????????????????????????????????????????????????????????????????????????????????????????????????????????????????????????????????????????????????????????????????????????????????????????????????????????????????????????????????????????????????????????????????????????????????????????????????GACAACACTATCATTGAAGCCGACACCACTGAAGATCAATCCGGAGGACAATACGACAAGACCTCTTTGGGCTGGAAAGCTCTCTCCCGAATCGCAGCCCTCTGCAACAGAGCCGAATTCAAGACTGGTCAAGAAAACGTGCCCATCCTGAAGAAAGAGGTTAACGGTGACGCTTCGGAGGCTGCTCTTCTCAAGTGCGTGGAATTAGCTGTAGGAGACGTGAGGAAATGGAGAGCTAAGAACAAGAAAGTCTGTGAACTGCCTTTCAATTCCACCAACAAATATCAAGTATCTATTCACGAGACTGAGGACACCAACGACCCAAGGTACTTGTTGGTTATGAAGGGAGCCCCTGAGAGAATTCTCGAGAGATGCTCCACCATCTTCATTCACGGAGAAGAGAAACCCTTGGACGACGAAATGAGAGAAGCCTTCAACAACGCTTATTTGGAATTGGGAGGTTTGGGTGAACGTGTGCTCGGGTTCTGTGACTACATGCTGCCATCTGACAAATTCCCCGTCGGATACCCCTTCGACGCCGATTCCTGCAACTTCCCAGTTCACGGCCTGAGATTCGTTGGGCTTATGTCTATGATTGATCCCCCAAGAGCCGCTGTACCCGACGCCGTAGCCAAGTGCCGATCAGCCGGTATCAAGGTAATCA???????????????????????????????????????????????????????????????????????????????????????????????????????????????????????????????????????????????????????????????????????????????????????????????????????????????????????????????????????????????????????????????????????????????????????????????????????????????????????????????????????????????????????????????????
E10_16HI24L04 ?????????????????????????????????????????????????????????????????????????????????????????????????????????????????????????????????????????????????????????????????????????????????????????????????????????????????????????????????????????????????????????????????????????????????????????????????????????????????????????????????????????????????????????????????????????????????????????????????????????????????????????????????????????????????????????????????????????????????????????????CGCTTACTAACTAAACAGTAGGTAGATTCTGCCCAATGAAACTTAAATGGCCGCAGTATCCTGACTGTGCTAAGGTAGCATAATAATTTGCCTTTTAATTGAGGGCTAGTATGAATGAACTGACGAAGAGAAAATTGTCTCTATACTTTATATCTATGT-AAAAAAGCCTAGATACTGTAGGGGGACGATAAGACCCTAAAAGCTTTACCCTTAAAGCTTTTAAAAATATTGGGGTTTTACTGGGGCGGTAATTCTTCTAACAAGAATTGATAAAACACACTGAGTGAACTCACTTAACTTATTCTAAGTTACTTTAGGGATAACAGCGTAATTTTCTGCTAGAGTTCTTATCGACCAGAGAGTTTGCGACCTCGATGTTGAATTGAGACCCTGCTTAGAGCAGCATCTAAATAAAGGAAGACTGTTCGTCTTTTAAATTCTCACG??????????????????????????????????????????????????????????????????????????????????????????????????????????????????????????????????????????????????????????????????????????????????????????????????????????????????????????????????????????????????????????????????????????????????????????????????????????????????????????????????????????????????????????????????????????????????????????????????????????????????????????????????????????????????????????????????????????????????????????????????????????????????????????????????????????????????????????????????????????????????????????????????????????????????????????????????????????????????????????????????????????????????????????????????????????????????????????????????????????????????????????????????????????????????????????????????????????????????????????????????????????????????????????????????????????????????????????????????????????????????????????????????????????????????????????????????????????????????????????????TACTTTATATTTTGTATTTGGAGCATGGGCTGGGGCAGTAGGAACTGCACTGAGAATGTTAATTCGAACAGAGCTTGGGAGTCCTGGTAGATTTATTGGGGATGACCAGATTTATAATGTAATTGTCACTGCTCATGCTTTTGTTATAATCTTTTTTATAGTTATACCTGTTATAATTGGAGGTTTTGGGAACTGATTAGTTCCACTAATATTAGGAGCTCCTGATATAGCATTTCCTCGTATAAATAATATAAGGTTCTGACTTTTACCTCCATCTTTAACCTTACTTCTTAGAAGGGGACTGGTTGAAAGAGGAGTAGGAACAGGGTGAACTGTCTACCCCCCTCTTGCAAGGGGTATTGCACATAGAGGGGCTTCTGTTGATTTAGGAATTTTTTCCTTACATTTAGCAGGAGCTTCCTCTATTTTAGGGGCAGTAAATTTTATTACCACTTGTATCAATATACGTACATCAGGGATAACTTTAGATCGGATACCTTTATTCGTTTGGTCTGTCTTTATCACTGCCATCTTATTACTTCTTTCTTTGCCTGTATTGGCAGGAGCAATTACTATGTTATTAACAGATCGAAATTTAAATACTTCTTTTTTTGACCCTAGAGGAGGAGGAGACCCAGTTCTTTATCAACATCTATTT?????????????????????????????????????????????????????????????????????????????????????????????????????????????????????????????????????????????????????????????????????????????????????????????????????????????????????????????????????????????????????????????????????????????????????????????????????????????????????????????????????????GACAACACTATCATTGAAGCCGACACCACTGAAGATCAATCCGGAGGACAATACGACAAGACCTCTTTGGGCTGGAAAGCTCTCTCCCGAATCGCAGCCCTCTGCAACAGAGCCGAATTCAAGACTGGTCAAGAAAACGTGCCCATCCTGAAGAAAGAGGTTAACGGTGACGCTTCGGAGGCTGCTCTTCTCAAGTGCGTGGAATTAGCTGTAGGAGACGTGAGGAAATGGAGAGCTAAGAACAAGAAAGTCTGTGAACTGCCTTTCAATTCCACCAACAAATATCAAGTATCTATTCACGAGACTGAGGACACCAACGACCCAAGGTACTTGTTGGTTATGAAGGGAGCCCCTGAGAGAATTCTCGAGAGATGCTCCACCATCTTCATTCACGGAGAAGAGAAACCCTTGGACGACGAAATGAGAGAAGCCTTCAACAACGCTTATTTGGAATTGGGAGGTTTGGGTGAACGTGTGCTCGGGTTCTGTGACTACATGCTGCCATCTGACAAATTCCCCGTCGGATACCCCTTCGACGCCGATTCCTGCAACTTCCCAGTTCACGGCCTGAGATTCGTTGGGCTTATGTCTATGATTGATCCCCCAAGAGCCGCTGTACCCGACGCCGTAGCCAAGTGCCGATCAGCCGGTATCAAGGTAATCA???????????????????????????????????????????????????????????????????????????????????????????????????????????????????????????????????????????????????????????????????????????????????????????????????????????????????????????????????????????????????????????????????????????????????????????????????????????????????????????????????????????????????????????????????
E10_16HI24L05 ?????????????????????????????????????????????????????????????????????????????????????????????????????????????????????????????????????????????????????????????????????????????????????????????????????????????????????????????????????????????????????????????????????????????????????????????????????????????????????????????????????????????????????????????????????????????????????????????????????????????????????????????????????????????????????????????????????????????????????????????CGCTTACTAACTAAACAGTAGGTAGATTCTGCCCAATGAAACTTAAATGGCCGCAGTATCCTGACTGTGCTAAGGTAGCATAATAATTTGCCTTTTAATTGAGGGCTAGTATGAATGAACTGACGAAGAGAAAATTGTCTCTATACTTTATATCTATGT-AAAAAAGCCTAGATACTGTAGGGGGACGATAAGACCCTAAAAGCTTTACCCTTAAAGCTTTTAAAAATATTGGGGTTTTACTGGGGCGGTAATTCTTCTAACAAGAATTGATAAAACACACTGAGTGAACTCACTTAACTTATTCTAAGTTACTTTAGGGATAACAGCGTAATTTTCTGCTAGAGTTCTTATCGACCAGAGAGTTTGCGACCTCGATGTTGAATTGAGACCCTGCTTAGAGCAGCATCTAAATAAAGGAAGACTGTTCGTCTTTTAAATTCTCACG??????????????????????????????????????????????????????????????????????????????????????????????????????????????????????????????????????????????????????????????????????????????????????????????????????????????????????????????????????????????????????????????????????????????????????????????????????????????????????????????????????????????????????????????????????????????????????????????????????????????????????????????????????????????????????????????????????????????????????????????????????????????????????????????????????????????????????????????????????????????????????????????????????????????????????????????????????????????????????????????????????????????????????????????????????????????????????????????????????????????????????????????????????????????????????????????????????????????????????????????????????????????????????????????????????????????????????????????????????????????????????????????????????????????????????????????????????????????????????????????TACNTTATATTTTGTATTTGGAGCATGGGCTGGGGCAGTAGGAACTGCACTGAGAATGTTAATTCGAACAGAGCTTGGGAGTCCTGGTAGATTTATTGGGGATGACCAGATTTATAATGTAATTGTCACTGCTCATGCTTTTGTTATAATCTTTTTTATAGTTATACCTGTTATAATTGGAGGTTTTGGGAACTGATTAGTTCCACTAATATTAGGAGCTCCTGATATAGCATTTCCTCGTATAAATAATATAAGGTTCTGACTTTTACCTCCATCTTTAACCTTACTTCTTAGAAGGGGACTGGTTGAAAGAGGAGTAGGAACAGGGTGAACTGTCTACCCCCCTCTTGCAAGGGGTATTGCACATAGAGGGGCTTCTGTTGATTTAGGAATTTTTTCCTTACATTTAGCAGGAGCTTCCTCTATTTTAGGGGCAGTAAATTTTATTACCACTTGTATCAATATACGTACATCAGGGATAACTTTAGATCGGATACCTTTATTCGTTTGGTCTGTCTTTATCACTGCCATCTTATTACTTCTTTCTTTGCCTGTATTGGCAGGAGCAATTACTATGTTATTAACAGATCGAAATTTAAATACTTCTTTTTTTGACCCTAGAGGAGGAGGAGACCCAGTTCTTTATCAACATCTATTT?????????????????????????????????????????????????????????????????????????????????????????????????????????????????????????????????????????????????????????????????????????????????????????????????????????????????????????????????????????????????????????????????????????????????????????????????????????????????????????????????????????GACAACACTATCATTGAAGCCGACACCACTGAAGATCAATCCGGAGGACAATACGACAAGACCTCTTTGGGCTGGAAAGCTCTCTCCCGAATCGCAGCCCTCTGCAACAGAGCCGAATTCAAGACTGGTCAAGAAAACGTGCCCATCCTGAAGAAAGAGGTTAACGGTGACGCTTCGGAGGCTGCTCTTCTCAAGTGCGTGGAATTAGCTGTAGGAGACGTGAGGAAATGGAGAGCTAAGAACAAGAAAGTCTGTGAACTGCCTTTCAATTCCACCAACAAATATCAAGTATCTATTCACGAGACTGAGGACACCAACGACCCAAGGTACTTGTTGGTTATGAAGGGAGCCCCTGAGAGAATTCTCGAGAGATGCTCCACCATCTTCATTCACGGAGAAGAGAAACCCTTGGACGACGAAATGAGAGAAGCCTTCAACAACGCTTATTTGGAATTGGGAGGTTTGGGTGAACGTGTGCTCGGGTTCTGTGACTACATGCTGCCATCTGACAAATTCCCCGTCGGATACCCCTTCGACGCCGATTCCTGCAACTTCCCAGTTCACGGCCTGAGATTCGTTGGGCTTATGTCTATGATTGATCCCCCAAGAGCCGCTGTACCCGACGCCGTAGCCAAGTGCCGATCAGCCGGTATCAAGGTAATCA???????????????????????????????????????????????????????????????????????????????????????????????????????????????????????????????????????????????????????????????????????????????????????????????????????????????????????????????????????????????????????????????????????????????????????????????????????????????????????????????????????????????????????????????????
E2_HI15_1     TTTGAGCTAAGAATCTAAATAAAGCAAGATTACTACTAAATATTTTAGTTTTAGGTAAAATTTAAACCTAAATTTATTTATACAGTCAAATTTCAAATCTTAAGAGATAAACAAGG-ATTAGATACCCTTCTATACTTGAGGCCTTTAAGCAGGGTAGTAACTAGTTATGTTCTTCAAACCCAAAGGATTTGGCGGTGTTCTATATAATTAGAGGAACCTGTAAAATAATCGAAATTACGCGCTAAATCTTACCAAAGCTAGGCTTGTATACCGTCGTCTGGGTAGTTCTAAGAAGACCTACCTAGCTGAGATATATCTATGACAGATCAAGGTGCAGCTTGCTTTGGATATTATGGGTTACAATCTAAATATAGTTAGATAACCTCTGAAATAGGATTTAATAGTAATTTAAGTTTAATACACTAAAATAAAATTTCCATAGAGCATGTACATATCGCCCGTCACTCTCATCTTCTCGCTTACTAACTAAACAGTAGGTAGATTCTGCCCAATGAAACTTAAATGGCCGCAGTATCCTGACTGTGCTAAGGTAGCATAATAATTTGCCTTTTAATTGAGGGCTAGTATGAATGAACTGACGAAGAGAAAATTGTCTCTATACTTTATATCTATGT-AAAAAAGCCTAGATACTGTAGGGGGACGATAAGACCCTAAAAGCTTTACCCTTAAAGCTTTTAAAAATATTGGGGTTTTACTGGGGCGGTAATTCTTCTAACAAGAATTGATAAAACACACTGAGTGAACTCACTTAACTTATTCTAAGTTACTTTAGGGATAACAGCGTAATTTTCTGCTAGAGTTCTTATCGACCAGAGAGTTTGCGACCTCGATGTTGAATTGAGACCCTGCTTAGAGCAGCATCTAAGTAAAGGAAGACTGTTCGTCTTTTAAATTCTCACG?????????????????????????????????????????????????????????????????????????????????????????????????????????????????????????????????????????????????????????????????????????????????????????????????????????????????????????????????????????????????????????????????????????????????????????????????????????????????????????????????????????????????????????????????????????????????????????????????????????????????????????????????????????????????????????????????????????????????????????????????????????????????????????????????????????????????????????????????????????????????????????????????????????????????????????????????????????????????????????????????????????????????????????????????????????????????????????????????????????????????????????????????????????????????????????????????????????????????????????????????????????????????????????????????????????????????????????????????????????????????????????????????????????????????????????????????????????????????????????????????????????????????????????????????????????ACTGCACTGAGAATGTTAATTCGAACAGAGCTTGGGAGCCCTGGTAGATTTATTGGGGATGACCAGATTTATAATGTAATTGTCACTGCTCATGCTTTTGTTATAATCTTTTTTATAGTTATACCTGTTATAATTGGAGGTTTTGGGAACTGATTAGTTCCATTAATATTAGGAGCTCCTGATATAGCATTTCCTCGTATAAATAATATAAGGTTCTGACTTTTACCTCCATCTTTAACCTTACTTCTCAGAAGGGGGCTGGTTGAAAGAGGAGTAGGAACAGGGTGAACTGTCTACCCCCCTCTTGCAAGAGGTATTGCACATAGAGGGGCTTCTGTTGATTTAGGAATTTTTTCCTTACATTTAGCAGGAGCTTCCTCTATTTTAGGGGCAGTAAATTTTATTACCACTTGTATCAATATACGTACATCAGGGATAACTTTAGATCGGATACCTTTATTCGTTTGGTCTGTCTTTATCACTGCCATCTTATTACTTCTTTCTTTGCCTGTATTGGCAGGAGCAATTACTATGTTATTAACAGATCGAAATTTAAATACTTCTTTTTTTGACCCCAGAGGAGGAGGAGACCCAGTTCTTTATCAACATCTATTT?????????????????????????????????????????????????????????????????????????????????????????????????????????????????????????????????????????????????????????????????????????????????????????????????????????????????????????????????????????????????????????????????????????????????????????????????????????????????????????????????????????????????????????????????????????????????????????????????????????????????????????????????????????????????????????????????????????????????????????????????????????????????????????????????????????????????????????????????????????????????????????????????????????????????????????????????????????????????????????????????????????????????????????????????????????????????????????????????????????????????????????????????????????????????????????????????????????????????????????????????????????????????????????????????????????????????????????????????????????????????????????????????????????????????????????????????????????????????????????????????????????????????????????????????TCTTCTCTCTACTATTCCATATATTGGCACAGATCTTGTTCAATGGCTTTGAGGAGGATTTGCAGTTGACGCTGCTACACTAACTCGATTCTTTTCATTTCATTTTCTTTTACCTTTTGTTATTGCAGCTATAGTGGTAATTCATATTTTATTTTTACACCAGACAGGTTCTTCTAACCCTTTAGGAGTAGAAAGCTCTCCTAATAAAATCCCATTTCATCCTTACTTTACTTTTAAAGATATATTTGGTTTTATTCTTATACTATTCTTTCTTATAATAGTGACCCTAATCTCTCCTTACGGCTTAGGAGACCCTGAAAACTTTAACCCTGCTAACCCACTAACGACTCCCCCT
E3_16HI_5     ????????????????????????????????????????????????????????????????????????????????????????????????????????????????????????????????????????????????????????????????????????????????????????????????????????????????????????????????????????????????????????????????????????????????????????????????????????????????????????????????????????????????????????????????????????????????????????????????????????????????????????????????????????????????????????????????????????????????????????????????????????????????????????????????????????????????????????????????????????????????????????????????????????????????????????????????????????????????????????????????????????????????????????????????????????????????????????????????????????????????????????????????????????????????????????????????????????????????????????????????????????????????????????????????????????????????????????????????????????????????????????????????????????????????????????????????????????????????????????????????????????????????????????????????????????????????????????????????????????????????????????????????????????????????????????????????????????????????????????????????????????????????????????????????????????????????????????????????????????????????????????????????????????????????????????????????????????????????????????????????????????????????????????????????????????????????????????????????????????????????????????????????????????????????????????????????????????????????????????????????????????????????????????????????????????????????????????????????????????????????????????????????????????????????????????????????????????????????????????????????????????????????????????????????????????????????????????????????????????????????????????????????????????????????????????????????????????????????????????????????????????????????????????????????????????????????????????????????????????????????????????????????????????????????????????????????????????????????????????????????????ACTGCATTGAGAATGTTAATTCGAACAGAGCTTGGGAGCCCTGGTAGATTTATTGGGGATGATCAGATTTACAATGTAATTGTCACTGCTCATGCTTTTGTTATAATCTTTTTTATAGTCATACCTGTTATAATTGGAGGTTTTGGGAACTGATTAGTTCCATTAATATTAGGAGCTCCTGATATAGCATTTCCTCGTATAAATAATATAAGGTTCTGACTTCTACCTCCATCTTTAACCTTACTTCTCAGAAGGGGACTGGTTGAAAGAGGAGTAGGAACAGGGTGAACTGTCTATCCCCCTCTTGCAAGGGGTATTGCACATAGAGGAGCTTCTGTTGACTTAGGAATTTTTTCCTTACATTTAGCAGGAGCTTCCTCTATTTTAGGAGCAGTAAATTTTATTACCACTTGTATCAATATACGTACATCAGGGATAACTTTAGATCGGATACCTTTATTCGTTTGGTCTGTCTTTATCACTGCCATCTTATTACTTCTTTCTTTACCTGTATTGGCAGGAGCAATTACTATGTTATTAACAGATCGAAATTTAAATACTTCTTTTTTTGACCCTAGAGGAGGGGGAGACCCAGTTCTTTATCAACATCTATTT????????????????????????????????????????????????????????????????????????????????????????????????????????????????????????????????????????????????????????????????????????????????????????????????????????????????????????????????????????????????????????????????????????????????????????????????????????????????????????????????????????????????????????????????????????????????????????????????????????????????????????????????????????????????????????????????????????????????????????????????????????????????????????????????????????????????????????????????????????????????????????????????????????????????????????????????????????????????????????????????????????????????????????????????????????????????????????????????????????????????????????????????????????????????????????????????????????????????????????????????????????????????????????????????????????????????????????????????????????????????????????????????????????????????????????????????????????????????????????????????????????????????????????????????????????????????????????????????????????????????????????????????????????????????????????????????????????????????????????????????????????????????????????????????????????????????????????????????????????????????????????????????????????????????????????????????????????????????????????????????????????????????????????????????????????????????????????????????????
E3_HI16_1     TTTGAGCTAAGAATCTAAATAAAGCAAGATTACTACTAAATATTTTAGTTTTAGGTAAAATTTAAACCTAAATTTATTTATATAGTTAAATTTCAAATCTTGAGAGATAAACAAGG-ATTAGATACCCTTCTATACTTGAGGCCTTTAAGCAGGGTAGTAACTAGTTATGTTCTTCAAACCCAAAGGATTTGGCGGTGTTCTATATAATTAGAGGAACCTGTAAAATAATCGAAATTACGCGCTAAATCTTACCAAAGCTAGGCTTGTATACCGTCGTCTGGGTAGTTCTAAAAAGACCTACCTAGCTGAGATATATCTATGGCAGATCAAGGTGCAGCTTGCTTTGGATGCTATGGGTTACAATCTAAATATAGTTAGATAACCTCTGAAATAGGATTTAATAGTAATTTAAGTTTAATACACTAAAATAAAATTTCCATAGAGCATGTACATATCGCCCGTCACTCTCATCTTCTCGCTTACTAACTAAACAGTAGGTAGATTCTGCCCAATGAAACTTAAATGGCCGCAGTATCCTGACTGTGCTAAGGTAGCATAATAATTTGCCTTTTAATTGAGGGCTAGTATGAATGAACTGACGAAGAGAAAATTGTCTCTATACTTTATATCTATGT-AAAAAAGCCTAGATACTGTAGGGGGACGATAAGACCCTAAAAGCTTTACCCTTAAAGCTTTTAAAAATATTGGGGTTTTACTGGGGCGGTAATTCTTCTAACAAGAATTGATAAAACACACTGAGTGAACTCACTTAACTTATTCTAAGTTACTTTAGGGATAACAGCGTAATTTTCTGCTAGAGTTCTTATCGACCAGAGAGTTTGCGACCTCGATGTTGAATTGAGACCCTGCTTAGAGCAGCATCTAAATAAAGGAAGACTGTTCGTCTTTTAAATTCTCAC??CGAAAGTGAGTTCGTATCTCTCAAGCGGAACGAGAACTCTTTCTCTACGTTCGGCGACGTCGTTCGCCGTCCCTTCCTCGAGTCTGTCGGAGCTCCTCTCTTATTTCGGAGGCAGACA-TAAATCTTTTTAAAACCACCAAAAAAATGGGTCGCATTCGCCTTCCCTCTTTCTTTATTCGAGGTTTCGTTTTGCGCGTTTATCTCTTCGGAAGTGCTCGCTCGAACTCGTCCTCTTTTTCATTCCCTCTCT-ATTTCTGGAAATTCCACGAGCCCGTCGCCCGTTCCA--TCGGTTCGGGAAAGATGCCTGGAACGAAAGGAAATACTTAAAGAG--AAGGGTAGTGGAGAAGC---GAGTTAGAACGTGCACGTTTTTCGC-TTGAGGTTTCGCGTAACTACTTGCCTCGGGTTGTAAATGGAGGTTGGAAGGGTATACGTATGTAAATACATATGTATATTTGCGTATCCGGTGGAGGAAAGATGTGTCGGTCGAAGACGGGGATAAAATAAGGAGGTACTACGAAAGACTCGAGGGCGTTAACGAACGACGTCGGTGGCTAGGATCGAGTCAGTGTTCTAGCGATACCGAGAAATGATACTTGTTTGGTCTGATCCGATCGCCCTAGTAGTAGTCTGGGGCGTCTCCGGGGTGGTATTGGCGAGGTTGCCTTTGAATAGATTTTCATCGGATCTTCCTCCGTCTCTCACTACCCCCGTCGATAATAATTGCGGAGGCGTCCTCGTGTCTACGAACCAGGCTCGGCGCAAGACCGGGGCTCGTCGTCGCCCTCTCCTCGCTCTCATTTCGTTCTTCGGAGCGTTTTGACGCGGCGGAGCCGGCGGGCGAGTACCTTGAGCGTACTGGTTAGTACCCGAAAGATGGTGATCTATGCCTGGTTAGGACGAAGCCAGAGGAAACTCTGGTGGAGGTCCGCAGCGGTTCTGACGTGCAA???????????????????????????????????????????ACTGCATTGAGAATGTTAATTCGAACAGAGCTTGGGAGCCCTGGTAGATTTATTGGGGATGATCAGATTTACAATGTAATTGTCACTGCTCATGCTTTTGTTATAATCTTTTTTATAGTCATACCTGTTATAATTGGAGGTTTTGGGAATTGATTAGTTCCATTAATATTAGGAGCTCCTGATATAGCATTTCCTCGTATAAATAATATAAGGTTCTGACTTCTACCTCCATCTTTAACCTTACTTCTCAGAAGGGGACTGGTTGAAAGAGGAGTAGGAACAGGGTGAACTGTCTATCCCCCTCTTGCAAGGGGTATTGCACATAGAGGAGCTTCTGTTGATTTAGGAATTTTTTCCTTACATTTAGCAGGAGCTTCCTCTATTTTAGGAGCAGTAAATTTTATTACCACTTGTATCAATATACGTACATCAGGGATAACTTTAGATCGGATACCTTTATTCGTTTGGTCTGTCTTTATCACTGCCATCTTATTACTTCTTTCTTTACCTGTATTGGCAGGAGCAATTACTATGTTATTAACAGATCGAAATTTAAATACTTCTTTTTTTGACCCTAGAGGAGGGGGAGACCCAGTTCTTTATCAACATCTATTT???????????????????????????????????????????????????????????????????????????????????????????????????????????????????????????????????????????????????????????????????????????????????????????????????????????????????????????????????????????????????????????????????????????????????????????????????????????????????????????????????????????????????????????????????????????????????????????????????????????????????????????????????????????????????????????????TCAAGACTGGTCAAGAAAACGTGCCCATCCTGAAGAAAGAGGTTAACGGTGACGCTTCGGAGGCTGCTCTTCTCAAGTGCGTGGAATTAGCTGTAGGAGACGTGAGGAAATGGAGAGCTAAGAACAAGAAAGTCTGTGAACTGCCTTTCAATTCCACCAACAAATATCAAGTATCTATTCACGAGACTGAGGACACCAACGACCCAAGGTACTTGTTGGTTATGAAGGGAGCCCCTGAAAGAATTCTCGAGAGATGCTCCACCATCTTCATTCACGGAGAAGAGAAACCCTTGGACGACGAAATGAGAGAAGCCTTCAACAACGCTTATTTGGAATTGGGAGGTTTGGGTGAACGTGTGCTCGGGTTCTGTGACTACATGCTGCCATCTGACAAATTCCCCGTCGGATACCCCTTCGACGCCGATTCCTGCAACTTCCCAGTTCACGGCCTGAGATTCGTTGGGCTTATGTCTATGATTGATCCCCCAAGAGCCGCTGTACCCG??????????????????????????????????????????TCTTCTTTCTACTATTCCATATATTGGTACAGATCTTGTTCAATGGCTTTGAGGAGGATTTGCAGTTGACGCTGCTACACTAACTCGATTCTTTTCATTCCATTTTCTTTTACCTTTTGTTATTGCAGCTATAGTGGTAATTCATATTTTATTTTTACACCAGACAGGTTCTTCTAACCCTTTAGGGGTAGAAAGCTCCCCTAATAAAATCCCATTTCATCCTTACTTTACTTTTAAAGATATATTTGGTTTTATTCTTATACTATTCTTTCTTATAATAGTGACCCTAATCTCTCCTTACGGCTTAGGAGACCCTGAAAACTTTAACCCTGCTAACCCACTAACGACCCCTCCT
E3_HI16_10    ????????????????????????????????????????????????????????????????????????????????????????????????????????????????????????????????????????????????????????????????????????????????????????????????????????????????????????????????????????????????????????????????????????????????????????????????????????????????????????????????????????????????????????????????????????????????????????????????????????????????????????????????????????????????????????????????????????????????????????????????????????????????????????????????????????????????????????????????????????????????????????????????????????????????????????????????????????????????????????????????????????????????????????????????????????????????????????????????????????????????????????????????????????????????????????????????????????????????????????????????????????????????????????????????????????????????????????????????????????????????????????????????????????????????????????????????????????????????????????????????????????????????????????????????????????????????????????????????????????????????????????????????????????????????????????????????????????????????????????????????????????????????????????????????????????????????????????????????????????????????????????????????????????????????????????????????????????????????????????????????????????????????????????????????????????????????????????????????????????????????????????????????????????????????????????????????????????????????????????????????????????????????????????????????????????????????????????????????????????????????????????????????????????????????????????????????????????????????????????????????????????????????????????????????????????????????????????????????????????????????????????????????????????????????????????????????????????????????????????????????????????????????????????????????????????????????????????????????????????????????????????????????????????????????????????????????????????????????????????????????????ACTGCATTGAGAATGTTAATTCGAACAGAGCTTGGGAGCCCTGGTAGATTTATTGGGGATGATCAGATTTACAATGTAATTGTCACTGCTCATGCTTTTGTTATAATCTTTTTTATAGTCATACCTGTTATAATTGGAGGTTTTGGGAACTGATTAGTTCCATTAATATTAGGAGCTCCTGATATAGCATTTCCTCGTATAAATAATATAAGGTTCTGACTTCTACCTCCATCTTTAACCTTACTTCTCAGAAGGGGACTGGTTGAAAGAGGAGTAGGAACAGGGTGAACTGTCTATCCCCCTCTTGCAAGGGGTATTGCACATAGAGGAGCTTCTGTTGATTTAGGAATTTTTTCCTTACATTTAGCAGGAGCTTCCTCTATTTTAGGAGCAGTAAATTTTATTACCACTTGTATCAATATACGTACATCAGGGATAACTTTAGATCGGATACCTTTATTCGTTTGGTCTGTCTTTATCACTGCCATCTTATTACTTCTTTCTTTACCTGTATTGGCAGGAGCAATTACTATGTTATTAACAGATCGAAATTTAAATACTTCTTTTTTTGACCCTAGAGGAGGGGGAGACCCAGTTCTTTATCAACATCTATTT????????????????????????????????????????????????????????????????????????????????????????????????????????????????????????????????????????????????????????????????????????????????????????????????????????????????????????????????????????????????????????????????????????????????????????????????????????????????????????????????????????????????????????????????????????????????????????????????????????????????????????????????????????????????????????????????????????????????????????????????????????????????????????????????????????????????????????????????????????????????????????????????????????????????????????????????????????????????????????????????????????????????????????????????????????????????????????????????????????????????????????????????????????????????????????????????????????????????????????????????????????????????????????????????????????????????????????????????????????????????????????????????????????????????????????????????????????????????????????????????????????????????????????????????????????????????????????????????????????????????????????????????????????????????????????????????????????????????????????????????????????????????????????????????????????????????????????????????????????????????????????????????????????????????????????????????????????????????????????????????????????????????????????????????????????????????????????????????????
E3_HI16_11    ????????????????????????????????????????????????????????????????????????????????????????????????????????????????????????????????????????????????????????????????????????????????????????????????????????????????????????????????????????????????????????????????????????????????????????????????????????????????????????????????????????????????????????????????????????????????????????????????????????????????????????????????????????????????????????????????????????????????????????????????????????????????????????????????????????????????????????????????????????????????????????????????????????????????????????????????????????????????????????????????????????????????????????????????????????????????????????????????????????????????????????????????????????????????????????????????????????????????????????????????????????????????????????????????????????????????????????????????????????????????????????????????????????????????????????????????????????????????????????????????????????????????????????????????????????????????????????????????????????????????????????????????????????????????????????????????????????????????????????????????????????????????????????????????????????????????????????????????????????????????????????????????????????????????????????????????????????????????????????????????????????????????????????????????????????????????????????????????????????????????????????????????????????????????????????????????????????????????????????????????????????????????????????????????????????????????????????????????????????????????????????????????????????????????????????????????????????????????????????????????????????????????????????????????????????????????????????????????????????????????????????????????????????????????????????????????????????????????????????????????????????????????????????????????????????????????????????????????????????????????????????????????????????????????????????????????????????????????????????????????????ACTGCATTGAGAATGTTAATTCGAACAGAGCTTGGGAGCCCTGGTAGATTTATTGGGGATGATCAGATTTACAATGTAATTGTCACTGCTCATGCTTTTGTTATAATCTTTTTTATAGTCATACCTGTTATAATTGGAGGTTTTGGGAACTGATTAGTTCCATTAATATTAGGAGCTCCTGATATAGCATTTCCTCGTATAAATAATATAAGGTTCTGACTTCTACCTCCATCTTTAACCTTACTTCTCAGAAGGGGACTGGTTGAAAGAGGAGTAGGAACAGGGTGAACTGTCTATCCCCCTCTTGCAAGGGGTATTGCACATAGAGGAGCTTCTGTTGACTTAGGAATTTTTTCCTTACATTTAGCAGGAGCTTCCTCTATTTTAGGAGCAGTAAATTTTATTACCACTTGTATCAATATACGTACATCAGGGATAACTTTAGATCGGATACCTTTATTCGTTTGGTCTGTCTTTATCACTGCCATCTTATTACTTCTTTCTTTACCTGTATTGGCAGGAGCAATTACTATGTTATTAACAGATCGAAATTTAAATACTTCTTTTTTTGACCCTAGAGGAGGGGGAGACCCAGTTCTTTATCAACATCTATTT????????????????????????????????????????????????????????????????????????????????????????????????????????????????????????????????????????????????????????????????????????????????????????????????????????????????????????????????????????????????????????????????????????????????????????????????????????????????????????????????????????????????????????????????????????????????????????????????????????????????????????????????????????????????????????????????????????????????????????????????????????????????????????????????????????????????????????????????????????????????????????????????????????????????????????????????????????????????????????????????????????????????????????????????????????????????????????????????????????????????????????????????????????????????????????????????????????????????????????????????????????????????????????????????????????????????????????????????????????????????????????????????????????????????????????????????????????????????????????????????????????????????????????????????????????????????????????????????????????????????????????????????????????????????????????????????????????????????????????????????????????????????????????????????????????????????????????????????????????????????????????????????????????????????????????????????????????????????????????????????????????????????????????????????????????????????????????????????????
E3_HI16_2     ????????????????????????????????????????????????????????????????????????????????????????????????????????????????????????????????????????????????????????????????????????????????????????????????????????????????????????????????????????????????????????????????????????????????????????????????????????????????????????????????????????????????????????????????????????????????????????????????????????????????????????????????????????????????????????????????????????????????????????????????????????????????????????????????????????????????????????????????????????????????????????????????????????????????????????????????????????????????????????????????????????????????????????????????????????????????????????????????????????????????????????????????????????????????????????????????????????????????????????????????????????????????????????????????????????????????????????????????????????????????????????????????????????????????????????????????????????????????????????????????????????????????????????????????????????????????????????????????????????????????????????????????????????????????????????????????????????????????????????????????????????????????????????????????????????????????????????????????????????????????????????????????????????????????????????????????????????????????????????????????????????????????????????????????????????????????????????????????????????????????????????????????????????????????????????????????????????????????????????????????????????????????????????????????????????????????????????????????????????????????????????????????????????????????????????????????????????????????????????????????????????????????????????????????????????????????????????????????????????????????????????????????????????????????????????????????????????????????????????????????????????????????????????????????????????????????????????????????????????????????????????????????????????????????????????????????????????????????????????????????????ACTGCATTGAGAATGTTAATTCGAACAGAGCTTGGGAGCCCTGGTAGATTTATTGGGGATGATCAGATTTACAATGTAATTGTCACTGCTCATGCTTTTGTTATAATCTTTTTTATAGTCATACCTGTTATAATTGGAGGTTTTGGGAACTGATTAGTTCCATTAATATTAGGAGCTCCTGATATAGCATTTCCTCGTATAAATAATATAAGGTTCTGACTTCTACCTCCATCTTTAACCTTACTTCTCAGAAGGGGACTGGTTGAAAGAGGAGTAGGAACAGGGTGAACTGTCTATCCCCCTCTTGCAAGGGGTATTGCACATAGAGGAGCTTCTGTTGACTTAGGAATTTTTTCCTTACATTTAGCAGGAGCTTCCTCTATTTTAGGAGCAGTAAATTTTATTACCACTTGTATCAATATACGTACATCAGGGATAACTTTAGATCGGATACCTTTATTCGTTTGGTCTGTCTTTATCACTGCCATCTTATTACTTCTTTCTTTACCTGTATTGGCAGGAGCAATTACTATGTTATTAACAGATCGAAATTTAAATACTTCTTTTTTTGACCCTAGAGGAGGGGGAGACCCAGTTCTTTATCAACATCTATTT????????????????????????????????????????????????????????????????????????????????????????????????????????????????????????????????????????????????????????????????????????????????????????????????????????????????????????????????????????????????????????????????????????????????????????????????????????????????????????????????????????????????????????????????????????????????????????????????????????????????????????????????????????????????????????????????????????????????????????????????????????????????????????????????????????????????????????????????????????????????????????????????????????????????????????????????????????????????????????????????????????????????????????????????????????????????????????????????????????????????????????????????????????????????????????????????????????????????????????????????????????????????????????????????????????????????????????????????????????????????????????????????????????????????????????????????????????????????????????????????????????????????????????????????????????????????????????????????????????????????????????????????????????????????????????????????????????????????????????????????????????????????????????????????????????????????????????????????????????????????????????????????????????????????????????????????????????????????????????????????????????????????????????????????????????????????????????????????????
E3_HI16_3     ????????????????????????????????????????????????????????????????????????????????????????????????????????????????????????????????????????????????????????????????????????????????????????????????????????????????????????????????????????????????????????????????????????????????????????????????????????????????????????????????????????????????????????????????????????????????????????????????????????????????????????????????????????????????????????????????????????????????????????????????????????????????????????????????????????????????????????????????????????????????????????????????????????????????????????????????????????????????????????????????????????????????????????????????????????????????????????????????????????????????????????????????????????????????????????????????????????????????????????????????????????????????????????????????????????????????????????????????????????????????????????????????????????????????????????????CGAAAGTGAGTTCGTATCTCTCAAGCGGAACGAGAACTCTTTCTCTACGTTCGGCGACGTCGTTCGCCGTCCCTTCCTCGAGTCTGTCGGAGCTCCTCTCTTATTTCGGAGGCAGACA-TAAATCTTTTTAAAACCACCAAAAAAATGGGTCGCATTCGCCTTCCCTCTTTCTTTATTCGAGGTTTCGTTTTGCGCGTTTATCTCTTCGGAAGTGCTCGCTCGAACTCGTCCTCTTTTTCATTCCCTCTCT-ATTTCTGGAAATTCCACGAGCCCGTCGCCCGTTCCA--TCGGTTCGGGAAAGATGCCTGGAACGAAAGGAAATACTTAAAGAG--AAGGGTAGTGGAGAAGC---GAGTTAGAACGTGCACGTTTTTCGC-TTGAGGTTTCGCGTAACTACTTGCCTCGGGTTGTAAATGGAGGTTGGAAGGGTATACGTATGTAAATACATATGTATATTTGCGTATCCGGTGGAGGAAAGATGTGTCGGTCGAAGACGGGGATAAAATAAGGAGGTACTACGAAAGACTCGAGGGCGTTAACGAACGACGTCGGTGGCTAGGATCGAGTCAGTGTTCTAGCGATACCGAGAAATGATACTTGTTTGGTCTGATCCGATCGCCCTAGTAGTAGTCTGGGGCGTCTCCGGGGTGGTATTGGCGAGGTTGCCTTTGAATAGATTTTCATCGGATCTTCCTCCGTCTCTCACTACCCCCGTCGATAATAATTGCGGAGGCGTCCTCGTGTCTACGAACCAGGCTCGGCGCAAGACCGGGGCTCGTCGTCGCCCTCTCCTCGCTCTCATTTCGTTCTTCGGAGCGTTTTGACGCGGCGGAGCCGGCGGGCGAGTACCTTGAGCGTACTGGTTAGTACCCGAAAGATGGTGATCTATGCCTGGTTAGGACGAAGCCAGAGGAAACTCTGGTGGAGGTCCGCAGCGGTTCTGACGTGCAA???????????????????????????????????????????ACTGCATTGAGAATGTTAATTCGAACAGAGCTTGGGAGCCCTGGTAGATTTATTGGGGATGATCAGATTTACAATGTAATTGTCACTGCTCATGCTTTTGTTATAATCTTTTTTATAGTCATACCTGTTATAATTGGAGGTTTTGGGAACTGATTAGTTCCATTAATATTAGGAGCTCCTGATATAGCATTTCCTCGTATAAATAATATAAGGTTCTGACTTCTACCTCCATCTTTAACCTTACTTCTCAGAAGGGGACTGGTTGAAAGAGGAGTAGGAACAGGGTGAACTGTCTATCCCCCTCTTGCAAGGGGTATTGCACATAGAGGAGCTTCTGTTGATTTAGGAATTTTTTCCTTACATTTAGCAGGAGCTTCCTCTATTTTAGGAGCAGTAAATTTTATTACCACTTGTATCAATATACGTACATCAGGGATAACTTTAGATCGGATACCTTTATTCGTTTGGTCTGTCTTTATCACTGCCATCTTATTACTTCTTTCTTTACCTGTATTGGCAGGAGCAATTACTATGTTATTAACAGATCGAAATTTAAATACTTCTTTTTTTGACCCTAGAGGAGGGGGAGACCCAGTTCTTTATCAACATCTATTT????????????????????????????????????????????????????????????????????????????????????????????????????????????????????????????????????????????????????????????????????????????????????????????????????????????????????????????????????????????????????????????????????????????????????????????????????????????????????????????????????????????????????????????????????????????????????????????????????????????????????????????????????????????????????????????????????????????????????????????????????????????????????????????????????????????????????????????????????????????????????????????????????????????????????????????????????????????????????????????????????????????????????????????????????????????????????????????????????????????????????????????????????????????????????????????????????????????????????????????????????????????????????????????????????????????????????????????????????????????????????????????????????????????????????????????????????????????????????????????????????????????????????????????????????????????????????????????????????????????????????????????????????????????????????????????????????????????????????????????????????????????????????????????????????????????????????????????????????????????????????????????????????????????????????????????????????????????????????????????????????????????????????????????????????????????????????????????????????
E3_HI16_4     ????????????????????????????????????????????????????????????????????????????????????????????????????????????????????????????????????????????????????????????????????????????????????????????????????????????????????????????????????????????????????????????????????????????????????????????????????????????????????????????????????????????????????????????????????????????????????????????????????????????????????????????????????????????????????????????????????????????????????????????????????????????????????????????????????????????????????????????????????????????????????????????????????????????????????????????????????????????????????????????????????????????????????????????????????????????????????????????????????????????????????????????????????????????????????????????????????????????????????????????????????????????????????????????????????????????????????????????????????????????????????????????????????????????????????????????CGAAAGTGAGTTCGTATCTCTCAAGCGGAACGAGAACTCTTTCTCTACGTTCGGCGACGTCGTTCGCCGTCCCTTCCTCGAGTCTGTCGGAGCTCCTCTCTTATTTCGGAGGCAGACA-TAAATCTTTTTAAAACCACCAAAAAAATGGGTCGCATTCGCCTTCCCTCTTTCTTTATTCGAGGTTTCGTTTTGCGCGTTTATCTCTTCGGAAGTGCTCGCTCGAACTCGTCCTCTTTTTCATTCCCTCTCT-ATTTCTGGAAATTCCACGAGCCCGTCGCCCGTTCCA--TCGGTTCGGGAAAGATGCCTGGAACGAAAGGAAATACTTAAAGAG--AAGGGTAGTGGAGAAGC---GAGTTAGAACGTGCACGTTTTTCGC-TTGAGGTTTCGCGTAACTACTTGCCTCGGGTTGTAAATGGAGGTTGGAAGGGTATACGTATGTAAATACATATGTATATTTGCGTATCCGGTGGAGGAAAGATGTGTCGGTCGAAGACGGGGATAAAATAAGGAGGTACTACGAAAGACTCGAGGGCGTTAACGAACGACGTCGGTGGCTAGGATCGAGTCAGTGTTCTAGCGATACCGAGAAATGATACTTGTTTGGTCTGATCCGATCGCCCTAGTAGTAGTCTGGGGCGTCTCCGGGGTGGTATTGGCGAGGTTGCCTTTGAATAGATTTTCATCGGATCTTCCTCCGTCTCTCACTACCCCCGTCGATAATAATTGCGGAGGCGTCCTCGTGTCTACGAACCAGGCTCGGCGCAAGACCGGGGCTCGTCGTCGCCCTCTCCTCGCTCTCATTTCGTTCTTCGGAGCGTTTTGACGCGGCGGAGCCGGCGGGCGAGTACCTTGAGCGTACTGGTTAGTACCCGAAAGATGGTGATCTATGCCTGGTTAGGACGAAGCCAGAGGAAACTCTGGTGGAGGTCCGCAGCGGTTCTGACGTGCAA???????????????????????????????????????????ACTGCATTGAGAATGTTAATTCGAACAGAGCTTGGGAGCCCTGGTAGATTTATTGGGGATGATCAGATTTACAATGTAATTGTCACTGCTCATGCTTTTGTTATAATCTTTTTTATAGTCATACCTGTTATAATTGGAGGTTTTGGGAACTGATTAGTTCCATTAATATTAGGAGCTCCTGATATAGCATTTCCTCGTATAAATAATATAAGGTTCTGACTTCTACCTCCATCTTTAACCTTACTTCTCAGAAGGGGACTGGTTGAAAGAGGAGTAGGAACAGGGTGAACTGTCTATCCCCCTCTTGCAAGGGGTATTGCACATAGAGGAGCTTCTGTTGACTTAGGAATTTTTTCCTTACATTTAGCAGGAGCTTCCTCTATTTTAGGAGCAGTAAATTTTATTACCACTTGTATCAATATACGTACATCAGGGATAACTTTAGATCGGATACCTTTATTCGTTTGGTCTGTCTTTATCACTGCCATCTTATTACTTCTTTCTTTACCTGTATTGGCAGGAGCAATTACTATGTTATTAACAGATCGAAATTTAAATACTTCTTTTTTTGACCCTAGAGGAGGGGGAGACCCAG????????????????????????????????????????????????????????????????????????????????????????????????????????????????????????????????????????????????????????????????????????????????????????????????????????????????????????????????????????????????????????????????????????????????????????????????????????????????????????????????????????????????????????????????????????????????????????????????????????????????????????????????????????????????????????????????????????????????????????????????????????????????????????????????????????????????????????????????????????????????????????????????????????????????????????????????????????????????????????????????????????????????????????????????????????????????????????????????????????????????????????????????????????????????????????????????????????????????????????????????????????????????????????????????????????????????????????????????????????????????????????????????????????????????????????????????????????????????????????????????????????????????????????????????????????????????????????????????????????????????????????????????????????????????????????????????????????????????????????????????????????????????????????????????????????????????????????????????????????????????????????????????????????????????????????????????????????????????????????????????????????????????????????????????????????????????????????????????????????????????????????
E3_HI16_6     ????????????????????????????????????????????????????????????????????????????????????????????????????????????????????????????????????????????????????????????????????????????????????????????????????????????????????????????????????????????????????????????????????????????????????????????????????????????????????????????????????????????????????????????????????????????????????????????????????????????????????????????????????????????????????????????????????????????????????????????????????????????????????????????????????????????????????????????????????????????????????????????????????????????????????????????????????????????????????????????????????????????????????????????????????????????????????????????????????????????????????????????????????????????????????????????????????????????????????????????????????????????????????????????????????????????????????????????????????????????????????????????????????????????????????????????CGAAAGTGAGTTCGTATCTCTCAAGCGGAACGAGAACTCTTTCTCTACGTTCGGCGACGTCGTTCGCCGTCCCTTCCTCGAGTCTGTCGGAGCTCCTCTCTTATTTCGGAGGCAGACA-TAAATCTTTTTAAAACCACCAAAAAAATGGGTCGCATTCGCCTTCCCTCTTTCTTTATTCGAGGTTTCGTTTTGCGCGTTTATCTCTTCGGAAGTGCTCGCTCGAACTCGTCCTCTTTTTCATTCCCTCTCT-ATTTCTGGAAATTCCACGAGCCCGTCGCCCGTTCCA--TCGGTTCGGGAAAGATGCCTGGAACGAAAGGAAATACTTAAAGAG--AAGGGTAGTGGAGAAGC---GAGTTAGAACGTGCACGTTTTTCGC-TTGAGGTTTCGCGTAACTACTTGCCTCGGGTTGTAAATGGAGGTTGGAAGGGTATACGTATGTAAATACATATGTATATTTGCGTATCCGGTGGAGGAAAGATGTGTCGGTCGAAGACGGGGATAAAATAAGGAGGTACTACGAAAGACTCGAGGGCGTTAACGAACGACGTCGGTGGCTAGGATCGAGTCAGTGTTCTAGCGATACCGAGAAATGATACTTGTTTGGTCTGATCCGATCGCCCTAGTAGTAGTCTGGGGCGTCTCCGGGGTGGTATTGGCGAGGTTGCCTTTGAATAGATTTTCATCGGATCTTCCTCCGTCTCTCACTACCCCCGTCGATAATAATTGCGGAGGCGTCCTCGTGTCTACGAACCAGGCTCGGCGCAAGACCGGGGCTCGTCGTCGCCCTCTCCTCGCTCTCATTTCGTTCTTCGGAGCGTTTTGACGCGGCGGAGCCGGCGGGCGAGTACCTTGAGCGTACTGGTTAGTACCCGAAAGATGGTGATCTATGCCTGGTTAGGACGAAGCCAGAGGAAACTCTGGTGGAGGTCCGCAGCGGTTCTGACGTGCAA???????????????????????????????????????????ACTGCATTGAGAATGTTAATTCGAACAGAGCTTGGGAGCCCTGGTAGATTTATTGGGGATGATCAGATTTACAATGTAATTGTCACTGCTCATGCTTTTGTTATAATCTTTTTTATAGTCATACCTGTTATAATTGGAGGTTTTGGGAACTGATTAGTTCCATTAATATTAGGAGCTCCTGATATAGCATTTCCTCGTATAAATAATATAAGGTTCTGACTTCTACCTCCATCTTTAACCTTACTTCTCAGAAGGGGACTGGTTGAAAGAGGAGTAGGAACAGGGTGAACTGTCTATCCCCCTCTTGCAAGGGGTATTGCACATAGAGGAGCTTCTGTTGATTTAGGAATTTTTTCCTTACATTTAGCAGGAGCTTCCTCTATTTTAGGAGCAGTAAATTTTATTACCACTTGTATCAATATACGTACATCAGGGATAACTTTAGATCGGATACCTTTATTCGTTTGGTCTGTCTTTATCACTGCCATCTTATTACTTCTTTCTTTACCTGTATTGGCAGGAGCAATTACTATGTTATTAACAGATCGAAATTTAAATACTTCTTTTTTTGACCCTAGAGGAGGGGGAGACCCAGTTCTTTATCAACATCTATTT????????????????????????????????????????????????????????????????????????????????????????????????????????????????????????????????????????????????????????????????????????????????????????????????????????????????????????????????????????????????????????????????????????????????????????????????????????????????????????????????????????????????????????????????????????????????????????????????????????????????????????????????????????????????????????????????????????????????????????????????????????????????????????????????????????????????????????????????????????????????????????????????????????????????????????????????????????????????????????????????????????????????????????????????????????????????????????????????????????????????????????????????????????????????????????????????????????????????????????????????????????????????????????????????????????????????????????????????????????????????????????????????????????????????????????????????????????????????????????????????????????????????????????????????????????????????????????????????????????????????????????????????????????????????????????????????????????????????????????????????????????????????????????????????????????????????????????????????????????????????????????????????????????????????????????????????????????????????????????????????????????????????????????????????????????????????????????????????????
E3_HI16_7     ????????????????????????????????????????????????????????????????????????????????????????????????????????????????????????????????????????????????????????????????????????????????????????????????????????????????????????????????????????????????????????????????????????????????????????????????????????????????????????????????????????????????????????????????????????????????????????????????????????????????????????????????????????????????????????????????????????????????????????????????????????????????????????????????????????????????????????????????????????????????????????????????????????????????????????????????????????????????????????????????????????????????????????????????????????????????????????????????????????????????????????????????????????????????????????????????????????????????????????????????????????????????????????????????????????????????????????????????????????????????????????????????????????????????????????????????????????????????????????????????????????????????????????????????????????????????????????????????????????????????????????????????????????????????????????????????????????????????????????????????????????????????????????????????????????????????????????????????????????????????????????????????????????????????????????????????????????????????????????????????????????????????????????????????????????????????????????????????????????????????????????????????????????????????????????????????????????????????????????????????????????????????????????????????????????????????????????????????????????????????????????????????????????????????????????????????????????????????????????????????????????????????????????????????????????????????????????????????????????????????????????????????????????????????????????????????????????????????????????????????????????????????????????????????????????????????????????????????????????????????????????????????????????????????????????????????????????????????????????????????????ACTGCATTGAGAATGTTAATTCGAACAGAGCTTGGGAGCCCTGGTAGATTTATTGGGGATGATCAGATTTACAATGTAATTGTCACTGCTCATGCTTTTGTTATAATCTTTTTTATAGTCATACCTGTTATAATTGGAGGTTTTGGGAACTGATTAGTTCCATTAATATTAGGAGCTCCTGATATAGCATTTCCTCGTATAAATAATATAAGGTTCTGACTTCTACCTCCATCTTTAACCTTACTTCTCAGAAGGGGACTGGTTGAAAGAGGAGTAGGAACAGGGTGAACTGTCTATCCCCCTCTTGCAAGGGGTATTGCACATAGAGGAGCTTCTGTTGATTTAGGAATTTTTTCCTTACATTTAGCAGGAGCTTCCTCTATTTTAGGAGCAGTAAATTTTATTACCACTTGTATCAATATACGTACATCAGGGATAACTTTAGATCGGATACCTTTATTCGTTTGGTCTGTCTTTATCACTGCCATCTTATTACTTCTTTCTTTACCTGTATTGGCAGGAGCAATTACTATGTTATTAACAGATCGAAATTTAAATACTTCTTTTTTTGACCCTAGAGGAGGGGGAGACCCAGTTCTTTATCAACATCTATTT????????????????????????????????????????????????????????????????????????????????????????????????????????????????????????????????????????????????????????????????????????????????????????????????????????????????????????????????????????????????????????????????????????????????????????????????????????????????????????????????????????????????????????????????????????????????????????????????????????????????????????????????????????????????????????????????????????????????????????????????????????????????????????????????????????????????????????????????????????????????????????????????????????????????????????????????????????????????????????????????????????????????????????????????????????????????????????????????????????????????????????????????????????????????????????????????????????????????????????????????????????????????????????????????????????????????????????????????????????????????????????????????????????????????????????????????????????????????????????????????????????????????????????????????????????????????????????????????????????????????????????????????????????????????????????????????????????????????????????????????????????????????????????????????????????????????????????????????????????????????????????????????????????????????????????????????????????????????????????????????????????????????????????????????????????????????????????????????????
E4_HI8_1      ????????????????????????????????????????????????????????????????????????????????????????????????????????????????????????????????????????????????????????????????????????????????????????????????????????????????????????????????????????????????????????????????????????????????????????????????????????????????????????????????????????????????????????????????????????????????????????????????????????????????????????????????????????????????????????????????????????????????????????????????????????????????????????????????????????????????????????????????????????????????????????????????????????????????????????????????????????????????????????????????????????????????????????????????????????????????????????????????????????????????????????????????????????????????????????????????????????????????????????????????????????????????????????????????????????????????????????????????????????????????????????????????????????????????????????????????????????????????????????????????????????????????????????????????????????????????????????????????????????????????????????????????????????????????????????????????????????????????????????????????????????????????????????????????????????????????????????????????????????????????????????????????????????????????????????????????????????????????????????????????????????????????????????????????????????????????????????????????????????????????????????????????????????????????????????????????????????????????????????????????????????????????????????????????????????????????????????????????????????????????????????????????????????????????????????????????????????????????????????????????????????????????????????????????????????????????????????????????????????????????????????????????????????????????????????????????????????????????????????????????????????????????????????????????????????????????????????????????????????????????????????????????????????????????????????????????????????????????????????????????????ACTGCATTGAGAATGTTAATTCGAACAGAGCTTGGGAGCCCTGGTAGATTTATTGGGGATGATCAGATTTACAATGTAATTGTCACTGCTCATGCTTTTGTTATAATCTTTTTTATAGTCATACCTGTTATAATTGGAGGTTTTGGGAACTGATTAGTTCCATTAATATTAGGAGCTCCTGATATAGCATTTCCTCGTATAAATAATATAAGGTTCTGACTTCTACCTCCATCTTTAACCTTACTTCTCAGAAGGGGACTGGTTGAAAGAGGAGTAGGAACAGGGTGAACTGTCTATCCCCCTCTTGCAAGGGGTATTGCACATAGAGGAGCTTCTGTTGATTTAGGAATTTTTTCCTTACATTTAGCAGGAGCTTCCTCTATTTTAGGAGCAGTAAATTTTATTACCACTTGTATCAATATACGTACATCAGGGATAACTTTAGATCGGATACCTTTATTCGTTTGGTCTGTCTTTATCACTGCCATCTTATTACTTCTTTCTTTACCTGTATTGGCAGGAGCAATTACTATGTTATTAACAGATCGAAATTTAAATACTTCTTTTTTTGACCCTAGAGGAGGGGGAGACCCAGTTCTTTATCAACATCTATTT????????????????????????????????????????????????????????????????????????????????????????????????????????????????????????????????????????????????????????????????????????????????????????????????????????????????????????????????????????????????????????????????????????????????????????????????????????????????????????????????????????????????????????????????????????????????????????????????????????????????????????????????????????????????????????????????????????????????????????????????????????????????????????????????????????????????????????????????????????????????????????????????????????????????????????????????????????????????????????????????????????????????????????????????????????????????????????????????????????????????????????????????????????????????????????????????????????????????????????????????????????????????????????????????????????????????????????????????????????????????????????????????????????????????????????????????????????????????????????????????????????????????????????????????????????????????????????????????????????????????????????????????????????????????????????????????????????????????????????????????????????????????????????????????????????????????????????????????????????????????????????????????????????????????????????????????????????????????????????????????????????????????????????????????????????????????????????????????????
E4_HI8_2      TTTGAGCTAAGAATCTAAATAAAGCAAGATTACTACTAAATATTTTAGTTTTAGGTAAAATTTAAACCTAAATTTATTTATATAGTTAAATTTCAAATCTTGAGAGATAAACAAGG-ATTAGATACCCTTCTATACTTGAGGCCTTTAAGCAGGGTAGTAACTAGTTATGTTCTTCAAACCCAAAGGATTTGGCGGTGTTCTATAAAATTAGAGGAACCTGTAAAATAATCGAAATTACGCGCTAAATCTTACCAAAGCTAGGCTTGTATACCGTCGTCTGGGTAGTTCTAAAAAGACCTACCTAGCTGAGATATATCTATGGCAGATCAAGGTGCAGCTTGCTTTGGATGTTATGGGTTACAATCTAAATATAGTTAGATAACCTCTGAAATAGGATTTAATAGTAATTTAAGTTTAATACACTAAAATAAAATTTCCATAGAGCATGTACATATCGCCCGTCACTCTCATCTTCTCGCTTACTAACTAAACAGTAGGTAGATTCTGCCCAATGAAACTTAAATGGCCGCAGTATCCTGACTGTGCTAAGGTAGCATAATAATTTGCCTTTTAATTGAGGGCTAGTATGAATGAACTGACGAAGAGAAAATTGTCTCTATACTTTATATCTATGT-AAAAAAGCCTAGATACTGTAGGGGGACGATAAGACCCTAAAAGCTTTACCCTTAAAGCTTTTAAAAATATTGGGGTTTTACTGGGGCGGTAATTCTTCTAACAAGAATTGATAAAACACACTGAGTGAACTCACTTAACTTATTCTAAGTTACTTTAGGGATAACAGCGTAATTTTCTGCTAGAGTTCTTATCGACCAGAGAGTTTGCGACCTCGATGTTGAATTGAGACCCTGCTTAGAGCAGCATCTAAATAAAGGAAGACTGTTCGTCTTTTAAATTCTCACA?CGAAAGTGAGTTCGTATCTCTCAAGCGGAACGAGAACTCTTTCTCTACGTTCGGCGACGTCGTTCGCCGTCCCTTCCTCGAGTCTGTCGGAGCTCCTCTCTTATTTCGGAGGCAGACA-TAAATCTTTTTAAAACCACCAAAAAAATGGGTCGCATTCGCCTTCCCTCTTTCTTTATTCGAGGTTTCGTTTTGCGCGTTTATCTCTTCGGAAGTGCTCGCTCGAACTCGTCCTCTTTTTCATTCCCTCTCT-ATTTCTGGAAATTCCACGAGCCCGTCGCCCGTTCCA--TCGGTTCGGGAAAGATGCCTGGAACGAAAGGAAATACTTAAAGAG--AAGGGTAGTGGAGAAGC---GAGTTAGAACGTGCACGTTTTTCGC-TTGAGGTTTCGCGTAACTACTTGCCTCGGGTTGTAAATGGAGGTTGGAAGGGTATACGTATGTAAATACATATGTATATTTGCGTATCCGGTGGAGGAAAGATGTGTCGGTCGAAGACGGGGATAAAATAAGGAGGTACTACGAAAGACTCGAGGGCGTTAACGAACGACGTCGGTGGCTAGGATCGAGTCAGTGTTCTAGCGACACCGAGAAATGATACTTGTTTGGTCTGATCCGATCGCCCTAGTAGTAGTCTGGGGCGTCTCCGGGGTGGTATTGGCGAGGTTGCCTTTGAATAGATTTTCATCGGATCTTCCTCCGTCTCTCACTACCCCCGTCGATAATAATTGCGGAGGCGTCCTCGTGTCTACGAACCAGGCTCGGCGCAAGACCGGGGCTCGTCGTCGCCCTCTCCTCGCTCTCATTTCGTTCTTCGGAGCGTTTTGACGCGGCGGAGCCGGCGGGCGAGTACCTTGAGCGTACTGGTTAGTACCCGAAAGATGGTGATCTATGCCTGGTTAGGACGAAGCCAGAGGAAACTCTGGTGGAGGTCCGCAGCGGTTCTGACGTGCAA???????????????????????????????????????????ACTGCATTGAGAATGTTAATTCGAACAGAGCTTGGGAGCCCTGGTAGATTTATTGGGGATGATCAGATTTACAATGTAATTGTCACTGCTCATGCTTTTGTTATAATCTTTTTTATAGTCATACCTGTTATAATTGGAGGTTTTGGGAACTGATTAGTTCCATTAATATTAGGAGCTCCTGATATAGCATTTCCTCGTATAAATAATATAAGGTTCTGACTTCTACCTCCATCTTTAACCTTACTTCTCAGAAGGGGACTGGTTGAAAGAGGAGTAGGAACAGGGTGAACTGTCTATCCCCCTCTTGCAAGGGGTATTGCACATAGAGGAGCTTCTGTTGATTTAGGAATTTTTTCCTTACATTTAGCAGGAGCTTCCTCTATTTTAGGAGCAGTAAATTTTATTACCACTTGTATCAATATACGTACATCAGGGATAACTTTAGATCGGATACCTTTATTCGTTTGGTCTGTCTTTATCACTGCCATCTTATTACTTCTTTCTTTACCTGTATTGGCAGGAGCAATTACTATGTTATTAACAGATCGAAATTTAAATACTTCTTTTTTTGACCCTAGAGGAGGGGGAGACCCAGTTCTTTATCAACATCTATTT???????????????????????????????????????????????????????????????????????????????????????????????????????????????????????????????????????????????????????????????????????????????????????????????????????????????????????????????????????????????????????????????????????????????????????????????????????????????????????????????????????????????????????????????????????????????????????????????????????????????????????????????????????????????????????????????TCAAGACTGGTCAAGAAAACGTGCCCATCCTGAAGAAAGAGGTTAACGGTGACGCTTCGGAGGCTGCTCTTCTCAAGTGCGTGGAATTAGCTGTAGGAGACGTGAGGAAATGGAGAGCTAAGAACAAGAAAGTCTGTGAACTGCCTTTCAATTCCACCAACAAATATCAAGTATCTATTCACGAGACTGAGGACACCAACGACCCAAGGTACTTGTTGGTTATGAAGGGAGCCCCTGAAAGAATTCTCGAGAGATGCTCCACCATCTTCATTCACGGAGAAGAGAAACCCTTGGACGACGAAATGAGAGAAGCCTTCAACAACGCTTATTTGGAATTGGGAGGTTTGGGTGAACGTGTGCTCGGGTTCTGTGACTACATGCTGCCATCTGACAAATTCCCCGTCGGATACCCCTTCGACGCCGATTCCTGCAACTTCCCAGTTCACGGCCTGAGATTCGTTGGGCTTATGTCTATGATTGATCCCCCAAGAGCCGCTGTACCCG?????????????????????????????????????????????????????????????????????????????????????????????????????????????????????????????????????????????????????????????????????????????????????????????????????????????????????????????????????????????????????????????????????????????????????????????????????????????????????????????????????????????????????????????????????????????????????????????????????????????
E4_HI8_3      ????????????????????????????????????????????????????????????????????????????????????????????????????????????????????????????????????????????????????????????????????????????????????????????????????????????????????????????????????????????????????????????????????????????????????????????????????????????????????????????????????????????????????????????????????????????????????????????????????????????????????????????????????????????????????????????????????????????????????????????????????????????????????????????????????????????????????????????????????????????????????????????????????????????????????????????????????????????????????????????????????????????????????????????????????????????????????????????????????????????????????????????????????????????????????????????????????????????????????????????????????????????????????????????????????????????????????????????????????????????????????????????????????????????????????????????CGAAAGTGAGTTCGTATCTCTCAAGCGGAACGAGAACTCTTTCTCTACGTTCGGCGACGTCGTTCGCCGACCCTTCCTCGAGTCTGTCGGAGCTCCTCTCTTATTTCGGAGGCAGACA-TAAATCTTTTTAAAACCACCAAAAAAATGGGTCGCATTCGCCTTCCCTCTTTCTTTATTCGAGGTTTCGTTTTGCGCGTTTATCTCTTCGGAAGTGCTCGCTCGAACTCGTCCTCTTTTTCATTCCCTCTCT-ATTTCTGGAAATTCCACGAGCCCGTCGCCCGTTCCA--TCGGTTCGGGAAAGATGCCTGGAACGAAAGGAAATACTTAAAGAG--AAGGGTAGTGGAGAAGC---GAGTTAGAACGTGCACGTTTTTCGC-TTGAGGTTTCGCGTAACTACTTGCCTCGGGTTGTAAATGGAGGTTGGAAGGGTATACGTATGTAAATACATATGTATATTTGCGTATCCGGTGGAGGAAAGATGTGTCGGTCGAAGACGGGGATAAAATAAGGAGGTACTACGAAAGACTCGAGGGCGATAACGAACGACGTCGGTGGCTAGGATCGAGTCAGTGTTCTAGCGATACCGAGAAATGATACTTGTTTGGTCTGATCCGATCGCCCTAGTAGTAGTCTGGGGCGTCTCCGGGGTGGTATTGGCGAGGTTGCCTTTGAATAGATTTTCATCGGATCTTCCTCCGTCTCTCACTACCCCCGTCGATAATAATTGCGGAGGCGTCCTCGTGTCTACGAACCAGGCTCGGCGCAAGACCGGGGCTCGTCGTCGCCCTCTCCTCGCTCTCATTTCGTTCTTCGGAGCGTTTTGACGCGGCGGAGCCGGCGGGCGAGTACCTTGAGCGTACTGGTTAGTACCCGAAAGATGGTGATCTATGCCTGGTTAGGACGAAGCCAGAGGAAACTCTGGTGGAGGTCCGCAGCGGTTCTGACGTGCAA???????????????????????????????????????????ACTGCATTGAGAATGTTAATTCGAACAGAGCTTGGGAGCCCTGGTAGATTTATTGGGGATGATCAGATTTACAATGTAATTGTCACTGCTCATGCTTTTGTTATAATCTTTTTTATAGTCATACCTGTTATAATTGGAGGTTTTGGGAACTGATTAGTTCCATTAATATTAGGAGCTCCTGATATAGCATTTCCTCGTATAAATAATATAAGGTTCTGACTTTTACCTCCATCTTTAACCTTACTTCTCAGAAGGGGACTGGTTGAAAGAGGAGTAGGAACAGGGTGAACTGTCTATCCCCCTCTTGCAAGGGGTATTGCACATAGAGGAGCTTCTGTTGATTTAGGAATTTTTTCCTTACATTTAGCAGGAGCTTCCTCTATTTTAGGAGCAGTAAATTTTATTACCACTTGTATCAATATACGTACATCAGGGATAACTTTAGATCGGATACCTTTATTCGTTTGGTCTGTCTTTATCACTGCCATCTTATTACTTCTTTCTTTACCTGTATTGGCAGGAGCAATTACTATGTTATTAACAGATCGAAATTTAAATACTTCTTTTTTTGACCCTAGAGGAGGGGGAGACCCAGTTCTTTATCAACATCTATTT????????????????????????????????????????????????????????????????????????????????????????????????????????????????????????????????????????????????????????????????????????????????????????????????????????????????????????????????????????????????????????????????????????????????????????????????????????????????????????????????????????????????????????????????????????????????????????????????????????????????????????????????????????????????????????????????????????????????????????????????????????????????????????????????????????????????????????????????????????????????????????????????????????????????????????????????????????????????????????????????????????????????????????????????????????????????????????????????????????????????????????????????????????????????????????????????????????????????????????????????????????????????????????????????????????????????????????????????????????????????????????????????????????????????????????????????????????????????????????????????????????????????????????????????????????????????????????????????????????????????????????????????????????????????????????????????????????????????????????????????????????????????????????????????????????????????????????????????????????????????????????????????????????????????????????????????????????????????????????????????????????????????????????????????????????????????????????????????????
E4_HI8_4      ????????????????????????????????????????????????????????????????????????????????????????????????????????????????????????????????????????????????????????????????????????????????????????????????????????????????????????????????????????????????????????????????????????????????????????????????????????????????????????????????????????????????????????????????????????????????????????????????????????????????????????????????????????????????????????????????????????????????????????????????????????????????????????????????????????????????????????????????????????????????????????????????????????????????????????????????????????????????????????????????????????????????????????????????????????????????????????????????????????????????????????????????????????????????????????????????????????????????????????????????????????????????????????????????????????????????????????????????????????????????????????????????????????????????????????????CGAAAGTGAGTTCGTATCTCTCAAGCGGAACGAGAACTCTTTCTCTACGTTCGGCGACGTCGTTCGCCGACCCTTCCTCGAGTCTGTCGGAGCTCCTCTCTTATTTCGGAGGCAGACA-TAAATCTTTTTAAAACCACCAAAAAAATGGGTCGCATTCGCCTTCCCTCTTTCTTTATTCGAGGTTTCGTTTTGCGCGTTTATCTCTTCGGAAGTGCTCGCTCGAACTCGTCCTCTTTTTCATTCCCTCTCT-ATTTCTGGAAATTCCACGAGCCCGTCGCCCGTTCCA--TCGGTTCGGGAAAGATGCCTGGAACGAAAGGAAATACTTAAAGAG--AAGGGTAGTGGAGAAGC---GAGTTAGAACGTGCACGTTTTTCGC-TTGAGGTTTCGCGTAACTACTTGCCTCGGGTTGTAAATGGAGGTTGGAAGGGTATACGTATGTAAATACATATGTATATTTGCGTATCCGGTGGAGGAAAGATGTGTCGGTCGAAGACGGGGATAAAATAAGGAGGTACTACGAAAGACTCGAGGGCGTTAACGAACGACGTCGGTGGCTAGGATCGAGTCAGTGTTCTAGCGATACCGAGAAATGATACTTGTTTGGTCTGATCCGATCGCCCTAGTAGTAGTCTGGGGCGTCTCCGGGGTGGTATTGGCGAGGTTGCCTTTGAATAGATTTTCATCGGATCTTCCTCCGTCTCTCACTACCCCCGTCGATAATAATTGCGGAGGCGTCCTCGTGTCTACGAACCAGGCTCGGCGCAAGACCGGGGCTCGTCGTCGCCCTCTCCTCGCTCTCATTTCGTTCTTCGGAGCGTTTTGACGCGGCGGAGCCGGCGGGCGAGTACCTTGAGCGTACTGGTTAGTACCCGAAAGATGGTGATCTATGCCTGGTTAGGACGAAGCCAGAGGAAACTCTGGTGGAGGTCCGCAGCGGTTCTGACGTGCAA???????????????????????????????????????????ACTGCATTGAGAATGTTAATTCGAACAGAGCTTGGGAGCCCTGGTAGATTTATTGGGGATGATCAGATTTACAATGTAATTGTCACTGCTCATGCTTTTGTTATAATCTTTTTTATAGTCATACCTGTTATAATTGGAGGTTTTGGGAACTGATTAGTTCCATTAATATTAGGAGCTCCTGATATAGCATTTCCTCGTATAAATAATATAAGGTTCTGACTTCTACCTCCATCTTTAACCTTACTTCTCAGAAGGGGACTGGTTGAAAGAGGAGTAGGAACAGGGTGAACTGTCTATCCCCCTCTTGCAAGGGGTATTGCACATAGAGGAGCTTCTGTTGATTTAGGAATTTTTTCCTTACATTTAGCAGGAGCTTCCTCTATTTTAGGAGCAGTAAATTTTATTACCACTTGTATCAATATACGTACATCAGGGATAACTTTAGATCGGATACCTTTATTCGTTTGGTCTGTCTTTATCACTGCCATCTTATTACTTCTTTCTTTACCTGTATTGGCAGGAGCAATTACTATGTTATTAACAGATCGAAATTTAAATACTTCTTTTTTTGACCCTAGAGGAGGGGGAGACCCAGTTCTTTATCAACATCTATTT????????????????????????????????????????????????????????????????????????????????????????????????????????????????????????????????????????????????????????????????????????????????????????????????????????????????????????????????????????????????????????????????????????????????????????????????????????????????????????????????????????????????????????????????????????????????????????????????????????????????????????????????????????????????????????????????????????????????????????????????????????????????????????????????????????????????????????????????????????????????????????????????????????????????????????????????????????????????????????????????????????????????????????????????????????????????????????????????????????????????????????????????????????????????????????????????????????????????????????????????????????????????????????????????????????????????????????????????????????????????????????????????????????????????????????????????????????????????????????????????????????????????????????????????????????????????????????????????????????????????????????????????????????????????????????????????????????????????????????????????????????????????????????????????????????????????????????????????????????????????????????????????????????????????????????????????????????????????????????????????????????????????????????????????????????????????????????????????????
E4_HI8_5      ????????????????????????????????????????????????????????????????????????????????????????????????????????????????????????????????????????????????????????????????????????????????????????????????????????????????????????????????????????????????????????????????????????????????????????????????????????????????????????????????????????????????????????????????????????????????????????????????????????????????????????????????????????????????????????????????????????????????????????????????????????????????????????????????????????????????????????????????????????????????????????????????????????????????????????????????????????????????????????????????????????????????????????????????????????????????????????????????????????????????????????????????????????????????????????????????????????????????????????????????????????????????????????????????????????????????????????????????????????????????????????????????????????????????????????????CGAAAGTGAGTTCGTATCTCTCAAGCGGAACGAGAACTCTTTCTCTACGTTCGGCGACGTCGTTCGCCGACCCTTCCTCGAGTCTGTCGGAGCTCCTCTCTTATTTCGGAGGCAGACA-TAAATCTTTTTAAAACCACCAAAAAAATGGGTCGCATTCGCCTTCCCTCTTTCTTTATTCGAGGTTTCGTTTTGCGCGTTTATCTCTTCGGAAGTGCTCGCTCGAACTCGTCCTCTTTTTCATTCCCTCTCT-ATTTCTGGAAATTCCACGAGCCCGTCGCCCGTTCCA--TCGGTTCGGGAAAGATGCCTGGAACGAAAGGAAATACTTAAAGAG--AAGGGTAGTGGAGAAGC---GAGTTAGAACGTGCACGTTTTTCGC-TTGAGGTTTCGCGTAACTACTTGCCTCGGGTTGTAAATGGAGGTTGGAAGGGTATACGTATGTAAATACATATGTATATTTGCGTATCCGGTGGAGGAAAGATGTGTCGGTCGAAGACGGGGATAAAATAAGGAGGTACTACGAAAGACTCGAGGGCGTTAACGAACGACGTCGGTGGCTAGGATCGAGTCAGTGTTCTAGCGATACCGAGAAATGATACTTGTTTGGTCTGATCCGATCGCCCTAGTAGTAGTCTGGGGCGTCTCCGGGGTGGTATTGGCGAGGTTGCCTTTGAATAGATTTTCATCGGATCTTCCTCCGTCTCTCACTACCCCCGTCGATAATAATTGCGGAGGCGTCCTCGTGTCTACGAACCAGGCTCGGCGCAAGACCGGGGCTCGTCGTCGCCCTCTCCTCGCTCTCATTTCGTTCTTCGGAGCGTTTTGACGCGGCGGAGCCGGCGGGCGAGTACCTTGAGCGTACTGGTTAGTACCCGAAAGATGGTGATCTATGCCTGGTTAGGACGAAGCCAGAGGAAACTCTGGTGGAGGTCCGCAGCGGTTCTGACGTGCAA???????????????????????????????????????????ACTGCATTGAGAATGTTAATTCGAACAGAGCTTGGGAGCCCTGGTAGATTTATTGGGGATGATCAGATTTACAATGTAATTGTCACTGCTCATGCTTTTGTTATAATCTTTTTTATAGTCATACCTGTTATAATTGGAGGTTTTGGGAACTGATTAGTTCCATTAATATTAGGAGCTCCTGATATAGCATTTCCTCGTATAAATAATATAAGGTTCTGACTTCTACCTCCATCTTTAACCTTACTTCTCAGAAGGGGACTGGTTGAAAGAGGAGTAGGAACAGGGTGAACTGTCTATCCCCCTCTTGCAAGGGGTATTGCACATAGAGGAGCTTCTGTTGATTTAGGAATTTTTTCCTTACATTTAGCAGGAGCTTCCTCTATTTTAGGAGCAGTAAATTTTATTACCACTTGTATCAATATACGTACATCAGGGATAACTTTAGATCGGATACCTTTATTCGTTTGGTCTGTCTTTATCACTGCCATCTTATTACTTCTTTCTTTACCTGTATTGGCAGGAGCAATTACTATGTTATTAACAGATCGAAATTTAAATACTTCTTTTTTTGACCCTAGAGGAGGGGGAGACCCAGTTCTTTATCAACATCTATTT????????????????????????????????????????????????????????????????????????????????????????????????????????????????????????????????????????????????????????????????????????????????????????????????????????????????????????????????????????????????????????????????????????????????????????????????????????????????????????????????????????????????????????????????????????????????????????????????????????????????????????????????????????????????????????????????????????????????????????????????????????????????????????????????????????????????????????????????????????????????????????????????????????????????????????????????????????????????????????????????????????????????????????????????????????????????????????????????????????????????????????????????????????????????????????????????????????????????????????????????????????????????????????????????????????????????????????????????????????????????????????????????????????????????????????????????????????????????????????????????????????????????????????????????????????????????????????????????????????????????????????????????????????????????????????????????????????????????????????????????????????????????????????????????????????????????????????????????????????????????????????????????????????????????????????????????????????????????????????????????????????????????????????????????????????????????????????????????????
E4_HI8_6      ????????????????????????????????????????????????????????????????????????????????????????????????????????????????????????????????????????????????????????????????????????????????????????????????????????????????????????????????????????????????????????????????????????????????????????????????????????????????????????????????????????????????????????????????????????????????????????????????????????????????????????????????????????????????????????????????????????????????????????????????????????????????????????????????????????????????????????????????????????????????????????????????????????????????????????????????????????????????????????????????????????????????????????????????????????????????????????????????????????????????????????????????????????????????????????????????????????????????????????????????????????????????????????????????????????????????????????????????????????????????????????????????????????????????????????????CGAAAGTGAGTTCGTATCTCTCAAGCGGAACGAGAACTCTTTCTCTACGTTCGGCGACGTCGTTCGCCGACCCTTCCTCGAGTCTGTCGGAGCTCCTCTCTTATTTCGGAGGCAGACA-TAAATCTTTTTAAAACCACCAAAAAAATGGGTCGCATTCGCCTTCCCTCTTTCTTTATTCGAGGTTTCGTTTTGCGCGTTTATCTCTTCGGAAGTGCTCGCTCGAACTCGTCCTCTTTTTCATTCCCTCTCT-ATTTCTGGAAATTCCACGAGCCCGTCGCCCGTTCCA--TCGGTTCGGGAAAGATGCCTGGAACGAAAGGAAATACTTAAAGAG--AAGGGTAGTGGAGAAGC---GAGTTAGAACGTGCACGTTTTTCGC-TTGAGGTTTCGCGTAACTACTTGCCTCGGGTTGTAAATGGAGGTTGGAAGGGTATACGTATGTAAATACATATGTATATTTGCGTATCCGGTGGAGGAAAGATGTGTCGGTCGAAGACGGGGATAAAATAAGGAGGTACTACGAAAGACTCGAGGGCGTTAACGAACGACGTCGGTGGCTAGGATCGAGTCAGTGTTCTAGCGATACCGAGAAATGATACTTGTTTGGTCTGATCCGATCGCCCTAGTAGTAGTCTGGGGCGTCTCCGGGGTGGTATTGGCGAGGTTGCCTTTGAATAGATTTTCATCGGATCTTCCTCCGTCTCTCACTACCCCCGTCGATAATAATTGCGGAGGCGTCCTCGTGTCTACGAACCAGGCTCGGCGCAAGACCGGGGCTCGTCGTCGCCCTCTCCTCGCTCTCATTTCGTTCTTCGGAGCGTTTTGACGCGGCGGAGCCGGCGGGCGAGTACCTTGAGCGTACTGGTTAGTACCCGAAAGATGGTGATCTATGCCTGGTTAGGACGAAGCCAGAGGAAACTCTGGTGGAGGTCCGCAGCGGTTCTGACGTGCAA???????????????????????????????????????????ACTGCATTGAGAATGTTAATTCGAACAGAGCTTGGGAGCCCTGGTAGATTTATTGGGGATGATCAGATTTACAATGTAATTGTCACTGCTCATGCTTTTGTTATAATCTTTTTTATAGTCATACCTGTTATAATTGGAGGTTTTGGGAACTGATTAGTTCCATTAATATTAGGAGCTCCTGATATAGCATTTCCTCGTATAAATAATATAAGGTTCTGACTTCTACCTCCATCTTTAACCTTACTTCTCAGAAGGGGACTGGTTGAAAGAGGAGTAGGAACAGGGTGAACTGTCTATCCCCCTCTTGCAAGGGGTATTGCACATAGAGGAGCTTCTGTTGATTTAGGAATTTTTTCCTTACATTTAGCAGGAGCTTCCTCTATTTTAGGAGCAGTAAATTTTATTACCACTTGTATCAATATACGTACATCAGGGATAACTTTAGATCGGATACCTTTATTCGTTTGGTCTGTCTTTATCACTGCCATCTTATTACTTCTTTCTTTACCTGTATTGGCAGGAGCAATTACTATGTTATTAACAGATCGAAATTTAAATACTTCTTTTTTTGACCCTAGAGGAGGGGGAGACCCAGTTCTTTATCAACATCTATTT????????????????????????????????????????????????????????????????????????????????????????????????????????????????????????????????????????????????????????????????????????????????????????????????????????????????????????????????????????????????????????????????????????????????????????????????????????????????????????????????????????????????????????????????????????????????????????????????????????????????????????????????????????????????????????????????????????????????????????????????????????????????????????????????????????????????????????????????????????????????????????????????????????????????????????????????????????????????????????????????????????????????????????????????????????????????????????????????????????????????????????????????????????????????????????????????????????????????????????????????????????????????????????????????????????????????????????????????????????????????????????????????????????????????????????????????????????????????????????????????????????????????????????????????????????????????????????????????????????????????????????????????????????????????????????????????????????????????????????????????????????????????????????????????????????????????????????????????????????????????????????????????????????????????????????????????????????????????????????????????????????????????????????????????????????????????????????????????????
E4_HI8_7      ????????????????????????????????????????????????????????????????????????????????????????????????????????????????????????????????????????????????????????????????????????????????????????????????????????????????????????????????????????????????????????????????????????????????????????????????????????????????????????????????????????????????????????????????????????????????????????????????????????????????????????????????????????????????????????????????????????????????????????????????????????????????????????????????????????????????????????????????????????????????????????????????????????????????????????????????????????????????????????????????????????????????????????????????????????????????????????????????????????????????????????????????????????????????????????????????????????????????????????????????????????????????????????????????????????????????????????????????????????????????????????????????????????????????????????????CGAAAGTGAGTTCGTATCTCTCAAGCGGAACGAGAACTCTTTCTCTACGTTCGGCGACGTCGTTCGCCGACCCTTCCTCGAGTCTGTCGGAGCTCCTCTCTTATTTCGGAGGCAGACA-TAAATCTTTTTAAAACCACCAAAAAAATGGGTCGCATTCGCCTTCCCTCTTTCTTTATTCGAGGTTTCGTTTTGCGCGTTTATCTCTTCGGAAGTGCTCGCTCGAACTCGTCCTCTTTTTCATTCCCTCTCT-ATTTCTGGAAATTCCACGAGCCCGTCGCCCGTTCCA--TCGGTTCGGGAAAGATGCCTGGAACGAAAGGAAATACTTAAAGAG--AAGGGTAGTGGAGAAGC---GAGTTAGAACGTGCACGTTTTTCGC-TTGAGGTTTCGCGTAACTACTTGCCTCGGGTTGTAAATGGAGGTTGGAAGGGTATACGTATGTAAATACATATGTATATTTGCGTATCCGGTGGAGGAAAGATGTGTCGGTCGAAGACGGGGATAAAATAAGTAGGTACTACGAAAGACTCGAGGGCGTTAACGAACGACGTCGGTGGCTAGGATCGAGTCAGTGTTCTAGCGATACCGAGAAATGATACTTGTTTGGTCTGATCCGATCGCCCTAGTAGTAGTCTGGGGCGTCTCCGGGGTGGTATTGGCGAGGTTGCCTTTGAATAGATTTTCATCGGATCTTCCTCCGTCTCTCACTACCCCCGTCGATAATAATTGCGGAGGCGTCCTCGTGTCTACGAACCAGGCTCGGCGCAAGACCGGGGCTCGTCGTCGCCCTCTCCTCGCTCTCATTTCGTTCTTCGGAGCGTTTTGACGCGGCGGAGCCGGCGGGCGAGTACCTTGAGCGTACTGGTTAGTACCCGAAAGATGGTGATCTATGCCTGGTTAGGACGAAGCCAGAGGAAACTCTGGTGGAGGTCCGCAGCGGTTCTGACGTGCAA???????????????????????????????????????????ACTGCATTGAGAATGTTAATTCGAACAGAGCTTGGGAGCCCTGGTAGATTTATTGGGGATGATCAGATTTACAATGTAATTGTCACTGCTCATGCTTTTGTTATAATCTTTTTTATAGTCATACCTGTTATAATTGGAGGTTTTGGGAACTGATTAGTTCCATTAATATTAGGAGCTCCTGATATAGCATTTCCTCGTATAAATAATATAAGGTTCTGACTTCTACCTCCATCTTTAACCTTACTTCTCAGAAGGGGACTGGTTGAAAGAGGAGTAGGAACAGGGTGAACTGTCTATCCCCCTCTTGCAAGGGGTATTGCACATAGAGGAGCTTCTGTTGATTTAGGAATTTTTTCCTTACATTTAGCAGGAGCTTCCTCTATTTTAGGAGCAGTAAATTTTATTACCACTTGTATCAATATACGTACATCAGGGATAACTTTAGATCGGATACCTTTATTCGTTTGGTCTGTCTTTATCACTGCCATCTTATTACTTCTTTCTTTACCTGTATTGGCAGGAGCAATTACTATGTTATTAACAGATCGAAATTTAAATACTTCTTTTTTTGACCCTAGAGGAGGGGGAGACCCAGTTCTTTATCAACATCTATTT????????????????????????????????????????????????????????????????????????????????????????????????????????????????????????????????????????????????????????????????????????????????????????????????????????????????????????????????????????????????????????????????????????????????????????????????????????????????????????????????????????????????????????????????????????????????????????????????????????????????????????????????????????????????????????????????????????????????????????????????????????????????????????????????????????????????????????????????????????????????????????????????????????????????????????????????????????????????????????????????????????????????????????????????????????????????????????????????????????????????????????????????????????????????????????????????????????????????????????????????????????????????????????????????????????????????????????????????????????????????????????????????????????????????????????????????????????????????????????????????????????????????????????????????????????????????????????????????????????????????????????????????????????????????????????????????????????????????????????????????????????????????????????????????????????????????????????????????????????????????????????????????????????????????????????????????????????????????????????????????????????????????????????????????????????????????????????????????????
E5_Tai17      TTTGAGCTAAGAATCTAAATAAAGCAAGATTACTACTAAATATTTTAGTTTTAGGTAAAATTTAAACCTAAATTTATTTATATAGTTAAATTTCAAATCTTGAGAGATAAACAAGG-ATTAGATACCCTTCTATACTTGAGGCCTTTAAGCAGGGTAGTAACTAGTTATGTTCTTCAAACCCAAAGGATTTGGCGGTGTTCTATATAATTAGAGGAACCTGTAAAATAATCGAAATTACGCGCTAAATCTTACCAAAGCTAGGCTTGTATACCGTCGTCTGGGTAGTTCTAAAAAGACCTACCTAGCTGAGATATATCTATGGCAGATCAAGGTGCAGCTTGCTTTGGATGTTATGGGTTACAATCTAAATATAGTTAGATAACCTCTGAAATAGGATTTAATAGTAATTTAAGTTTAATACACTAAAATAAAATTTCCATAGAGCATGTACATATCGCCCGTCACTCTCATCTTCTCGCTTACTAACTAAACAGTAGGTAGATTCTGCCCAATGAAACTTAAATGGCCGCAGTATCCTGACTGTGCTAAGGTAGCATAATAATTTGCCTTTTAATTGAGGGCTAGTATGAATGAACTGACGAAGAGAAAATTGTCTCTATACTTTATATCTATGT-AAAAAAGCCTAGATACTGTAGGGGGACGATAAGACCCTAAAAGCTTTACCCTTAAAGCTTTTAAAAATATTGGGGTTTTACTGGGGCGGTAATTCTTCTAACAAGAATTGATAAAACACACTGAGTGAACTCACTTAACTTATTCTAAGTTACTTTAGGGATAACAGCGTAATTTTCTGCTAGAGTTCTTATCGACCAGAGAGTTTGCGACCTCGATGTTGAATTGAGACCCTGCTTAGAGCAGCATCTAAATAAAGGAAGACTGTTCGTCTTTTAAATTCTCACG?????????????????????????????????????????????????????????????????????????????????????????????????????????????????????????????????????????????????????????????????????????????????????????????????????????????????????????????????????????????????????????????????????????????????????????????????????????????????????????????????????????????????????????????????????????????????????????????????????????????????????????????????????????????????????????????????????????????????????????????????????????????????????????????????????????????????????????????????????????????????????????????????????????????????????????????????????????????????????????????????????????????????????????????????????????????????????????????????????????????????????????????????????????????????????????????????????????????????????????????????????????????????????????????????????????????????????????????????????????????????????????????????????????????????????????????????????????????????????????????????????????????????????????????????????????ACTGCATTGAGAATGTTAATTCGAACAGAGCTTGGGAGCCCTGGTAGATTTATTGGGGATGATCAGATTTACAATGTAATTGTCACTGCTCATGCTTTTGTTATAATCTTTTTTATAGTCATACCTGTTATAATTGGAGGTTTTGGGAACTGATTAGTTCCATTAATATTAGGAGCTCCTGATATAGCATTTCCTCGTATAAATAATATAAGGTTCTGACTTCTACCTCCATCTTTAACCTTACTTCTCAGAAGGGGATTGGTTGAAAGAGGAGTAGGAACAGGGTGAACTGTCTATCCCCCTCTTGCAAGGGGTATTGCACATAGAGGAGCTTCTGTTGATTTAGGAATTTTTTCCTTACATTTAGCAGGAGCTTCCTCTATTTTAGGAGCAGTAAATTTTATTACCACTTGTATCAATATACGTACATCAGGGATAACTTTAGATCGGATACCTTTATTCGTTTGGTCTGTCTTTATCACTGCCATCTTATTACTTCTTTCTTTACCTGTATTGGCAGGAGCAATTACTATGTTATTAACAGATCGAAATTTAAATACTTCTTTTTTTGACCCTAGAGGAGGGGGAGACCCAGTTCTTTATCAACATCTATTT?????????????????????????????????????????????????????????????????????????????????????????????????????????????????????????????????????????????????????????????????????????????????????????????????????????????????????????????????????????????????????????????????????????????????????????????????????????????????????????????????????????????????????????????????????????????????????????????????????????????????????????????????????????????????????????????????????????????????????????????????????????????????????????????????????????????????????????????????????????????????????????????????????????????????????????????????????????????????????????????????????????????????????????????????????????????????????????????????????????????????????????????????????????????????????????????????????????????????????????????????????????????????????????????????????????????????????????????????????????????????????????????????????????????????????????????????????????????????????????????????????????????????????????????????TCTTCTTTCTACTATTCCATATATTGGTACAGATCTTGTTCAATGGCTTTGAGGAGGATTTGCAGTTGACGCTGCTACACTAACTCGATTCTTTTCATTCCATTTTCTTTTACCTTTTGTTATTGCAGCTATAGTGGTAATTCATATTTTATTTTTACACCAGACAGGTTCTTCTAACCCTTTAGGGGTAGAAAGCTCCCCTAATAAAATCCCATTTCATCCTTACTTTACTTTTAAAGATATATTTGGTTTTATTCTTATACTATTCTTTCTTATAATAGTGACCCTAATCTCTCCTTACGGCTTAGGAGACCCTGAAAACTTTAACCCTGCTAACCCACTAACGACCCCCCCT
E6_HI10_1     ????????????????????????????????????????????????????????????????????????????????????????????????????????????????????????????????????????????????????????????????????????????????????????????????????????????????????????????????????????????????????????????????????????????????????????????????????????????????????????????????????????????????????????????????????????????????????????????????????????????????????????????????????????????????????????????????????????????????????????????????????????????????????????????????????????????????????????????????????????????????????????????????????????????????????????????????????????????????????????????????????????????????????????????????????????????????????????????????????????????????????????????????????????????????????????????????????????????????????????????????????????????????????????????????????????????????????????????????????????????????????????????????????????????????????????????CGAAAGTGAGTTCGTATCTCTCAAGCGGAACGAGAACTCTTTCTCTACGTTCGGCGACGTCGTTCGCCGACCCTTCCTCGAGTCTGTCGGAGCTCCTCTCTTATTTCGGAGGCAGACA-TAAATCTTTTTAAAACCACCAAAAAAATGGGTCGCATTCGCCTTCCCTCTTTCTTTATTCGAGGTTTCGTTTTGCGCGTTTATCTCTTCGGAAGTGCTCGCTCGAACTCGTCCTCTTTTTCATTCCCTCTCT-ATTTCTGGAAATTCCACGAGCCCGTCGCCCGTTCCA--TCGGTTCGGGAAAGATGCCTGGAACGAAAGGAAATACTTAAAGAG--AAGGGTAGTGGAGAAGC---GAGTTAGAACGTGCACGTTTTTCGC-TTGAGGTTTCGCGTAACTACTTGCCTCGGGTTGTAAATGGAAGTTGGAAGGGTATACGTATGTAAATACATATGTATATTTGCGTATCCGGTGGAGGAAAGATGTGTCGGTCGAAGACGGGGATAAAATAAGGAGGTACTACGAAAGACTCGAGGGCGTTAACGAACGACGTCGGTGGCTAGGATCGAGTCAGTGTTCTAGCGATACCGAGAAATGATACTTGTTTGGTCTGATCCGATCGCCCTAGTAGTAGTCTGGGGCGTCTCCGGGGTGGTATTGGCGAGGTTGCCTTTGAATAGATTTTCATCGGATCTTCCTCCGTCTCTCACTACCCCCGTCGATAATAATTGCGGAGGCGTCCTCGTGTCTACGAACCAGGCTCGGCGCAAGACCGGGGCTCGTCGTCGCCCTCTCCTCGCTCTCATTTCGTTCTTCGGAGCGTTTTGACGCGGCGGAGCCGGCGGGCGAGTACCTTGAGCGTACTGGTTAGTACCCGAAAGATGGTGATCTATGCCTGGTTAGGACGAAGCCAGAGGAAACTCTGGTGGAGGTCCGCAGCGGTTCTGACGTGCAA???????????????????????????????????????????ACTGCATTGAGAATGTTAATTCGAACAGAGCTTGGGAGCCCTGGTAGATTTATTGGGGATGATCAGATTTACAATGTAATTGTCACTGCTCATGCTTTTGTTATAATCTTTTTTATAGTCATACCTGTTATAATTGGAGGTTTTGGGAACTGATTAGTTCCATTAATATTAGGAGCTCCTGATATAGCATTTCCTCGTATAAATAATATAAGGTTCTGACTTCTACCTCCATCTTTAACCTTACTTCTCAGAAGGGGACTGGTTGAAAGAGGAGTAGGAACAGGGTGAACTGTCTATCCCCCTCTTGCAAGGGGTATTGCACATAGAGGAGCTTCTGTTGATTTAGGAATTTTTTCCTTACATTTAGCAGGAGCTTCCTCTATTTTAGGAGCAGTAAATTTTATTACCACTTGTATCAATATACGTACATCAGGGATAACTTTAGATCGGATACCTTTATTCGTTTGGTCTGTCTTTATCACTGCCATCTTATTACTTCTTTCTTTACCTGTATTGGCAGGAGCAATTACTATGTTATTAACAGATCGAAATTTAAATACTTCTTTTTTTGACCCTAGAGGAGGGGGAGACCCAGTTCTTTATCAACATCTATTT????????????????????????????????????????????????????????????????????????????????????????????????????????????????????????????????????????????????????????????????????????????????????????????????????????????????????????????????????????????????????????????????????????????????????????????????????????????????????????????????????????????????????????????????????????????????????????????????????????????????????????????????????????????????????????????????????????????????????????????????????????????????????????????????????????????????????????????????????????????????????????????????????????????????????????????????????????????????????????????????????????????????????????????????????????????????????????????????????????????????????????????????????????????????????????????????????????????????????????????????????????????????????????????????????????????????????????????????????????????????????????????????????????????????????????????????????????????????????????????????????????????????????????????????????????????????????????????????????????????????????????????????????????????????????????????????????????????????????????????????????????????????????????????????????????????????????????????????????????????????????????????????????????????????????????????????????????????????????????????????????????????????????????????????????????????????????????????????????
E6_HI10_2     ????????????????????????????????????????????????????????????????????????????????????????????????????????????????????????????????????????????????????????????????????????????????????????????????????????????????????????????????????????????????????????????????????????????????????????????????????????????????????????????????????????????????????????????????????????????????????????????????????????????????????????????????????????????????????????????????????????????????????????????????????????????????????????????????????????????????????????????????????????????????????????????????????????????????????????????????????????????????????????????????????????????????????????????????????????????????????????????????????????????????????????????????????????????????????????????????????????????????????????????????????????????????????????????????????????????????????????????????????????????????????????????????????????????????????????????CGAAAGTGAGTTCGTATCTCTCAAGCGGAACGAGAACTCTTTCTCTACGTTCGGCGACGTCGTTCGCCGACCCTTCCTCGAGTCTGTCGGAGCTCCTCTCTTATTTCGGAGGCAGACA-TAAATCTTTTTAAAACCACCAAAAAAATGGGTCGCATTCGCCTTCCCTCTTTCTTTATTCGAGGTTTCGTTTTGCGCGTTTATCTCTTCGGAAGTGCTCGCTCGAACTCGTCCTCTTTTTCATTCCCTCTCT-ATTTCTGGAAATTCCACGAGCCCGTCGCCCGTTCCA--TCGGTTCGGGAAAGATGCCTGGAACGAAAGGAAATACTTAAAGAG--AAGGGTAGTGGAGAAGC---GAGTTAGAACGTGCACGTTTTTCGC-TTGAGGTTTCGCGTAACTACTTGCCTCGGGTTGTAAATGGAAGTTGGAAGGGTATACGTATGTAAATACATATGTATATTTGCGTATCCGGTGGAGGAAAGATGTGTCGGTCGAAGACGGGGATAAAATAAGGAGGTACTACGAAAGACTCGAGGGCGTTAACGAACGACGTCGGTGGCTAGGATCGAGTCAGTGTTCTAGCGATACCGAGAAATGATACTTGTTTGGTCTGATCCGATCGCCCTAGTAGTAGTCTGGGGCGTCTCCGGGGTGGTATTGGCGAGGTTGCCTTTGAATAGATTTTCATCGGATCTTCCTCCGTCTCTCACTACCCCCGTCGATAATAATTGCGGAGGCGTCCTCGTGTCTACGAACCAGGCTCGGCGCAAGACCGGGGCTCGTCGTCGCCCTCTCCTCGCTCTCATTTCGTTCTTCGGAGCGTTTTGACGCGGCGGAGCCGGCGGGCGAGTACCTTGAGCGTACTGGTTAGTACCCGAAAGATGGTGATCTATGCCTGGTTAGGACGAAGCCAGAGGAAACTCTGGTGGAGGTCCGCAGCGGTTCTGACGTGCAA???????????????????????????????????????????ACTGCATTGAGAATGTTAATTCGAACAGAGCTTGGGAGCCCTGGTAGATTTATTGGGGATGATCAGATTTACAATGTAATTGTCACTGCTCATGCTTTTGTTATAATCTTTTTTATAGTCATACCTGTTATAATTGGAGGTTTTGGGAACTGATTAGTTCCATTAATATTAGGAGCTCCTGATATAGCATTTCCTCGTATAAATAATATAAGGTTCTGACTTCTACCTCCATCTTTAACCTTACTTCTCAGAAGGGGACTGGTTGAAAGAGGAGTAGGAACAGGGTGAACTGTCTATCCCCCTCTTGCAAGGGGTATTGCACATAGAGGAGCTTCTGTTGATTTAGGAATTTTTTCCTTACATTTAGCAGGAGCTTCCTCTATTTTAGGAGCAGTAAATTTTATTACCACTTGTATCAATATACGTACATCAGGGATAACTTTAGATCGGATACCTTTATTCGTTTGGTCTGTCTTTATCACTGCCATCTTATTACTTCTTTCTTTACCTGTATTGGCAGGAGCAATTACTATGTTATTAACAGATCGAAATTTAAATACTTCTTTTTTTGACCCTAGAGGAGGGGGAGACCCAGTTCTTTATCAACATCTATTT????????????????????????????????????????????????????????????????????????????????????????????????????????????????????????????????????????????????????????????????????????????????????????????????????????????????????????????????????????????????????????????????????????????????????????????????????????????????????????????????????????????????????????????????????????????????????????????????????????????????????????????????????????????????????????????????????????????????????????????????????????????????????????????????????????????????????????????????????????????????????????????????????????????????????????????????????????????????????????????????????????????????????????????????????????????????????????????????????????????????????????????????????????????????????????????????????????????????????????????????????????????????????????????????????????????????????????????????????????????????????????????????????????????????????????????????????????????????????????????????????????????????????????????????????????????????????????????????????????????????????????????????????????????????????????????????????????????????????????????????????????????????????????????????????????????????????????????????????????????????????????????????????????????????????????????????????????????????????????????????????????????????????????????????????????????????????????????????????
E6_HI10_3     ????????????????????????????????????????????????????????????????????????????????????????????????????????????????????????????????????????????????????????????????????????????????????????????????????????????????????????????????????????????????????????????????????????????????????????????????????????????????????????????????????????????????????????????????????????????????????????????????????????????????????????????????????????????????????????????????????????????????????????????????????????????????????????????????????????????????????????????????????????????????????????????????????????????????????????????????????????????????????????????????????????????????????????????????????????????????????????????????????????????????????????????????????????????????????????????????????????????????????????????????????????????????????????????????????????????????????????????????????????????????????????????????????????????????????????????CGAAAGTGAGTTCGTATCTCTCAAGCGGAACGAGAACTCTTTCTCTACGTTCGGCGACGTCGTTCGCCGACCCTTCCTCGAGTCTGTCGGAGCTCCTCTCTTATTTCGGAGGCAGACA-TAAATCTTTTTAAAACCACCAAAAAAATGGGTCGCATTCGCCTTCCCTCTTTCTTTATTCGAGGTTTCGTTTTGCGCGTTTATCTCTTCGGAAGTGCTCGCTCGAACTCGTCCTCTTTTTCATTCCCTCTCT-ATTTCTGGAAATTCCACGAGCCCGTCGCCCGTTCCA--TCGGTTCGGGAAAGATGCCTGGAACGAAAGGAAATACTTAAAGAG--AAGGGTAGTGGAGAAGC---GAGTTAGAACGTGCACGTTTTTCGC-TTGAGGTTTCGCGTAACTACTTGCCTCGGGTTGTAAATGGAAGTTGGAAGGGTATACGTATGTAAATACATATGTATATTTGCGTATCCGGTGGAGGAAAGATGTGTCGGTCGAAGACGGGGATAAAATAAGGAGGTACTACGAAAGACTCGAGGGCGTTAACGAACGACGTCGGTGGCTAGGATCGAGTCAGTGTTCTAGCGATACCGAGAAATGATACTTGTTTGGTCTGATCCGATCGCCCTAGTAGTAGTCTGGGGCGTCTCCGGGGTGGTATTGGCGAGGTTGCCTTTGAATAGATTTTCATCGGATCTTCCTCCGTCTCTCACTACCCCCGTCGATAATAATTGCGGAGGCGTCCTCGTGTCTACGAACCAGGCTCGGCGCAAGACCGGGGCTCGTCGTCGCCCTCTCCTCGCTCTCATTTCGTTCTTCGGAGCGTTTTGACGCGGCGGAGCCGGCGGGCGAGTACCTTGAGCGTACTGGTTAGTACCCGAAAGATGGTGATCTATGCCTGGTTAGGACGAAGCCAGAGGAAACTCTGGTGGAGGTCCGCAGCGGTTCTGACGTGCAA???????????????????????????????????????????ACTGCATTGAGAATGTTAATTCGAACAGAGCTTGGGAGCCCTGGTAGATTTATTGGGGATGATCAGATTTACAATGTAATTGTCACTGCTCATGCTTTTGTTATAATCTTTTTTATAGTCATACCTGTTATAATTGGAGGTTTTGGGAACTGATTAGTTCCATTAATATTAGGAGCTCCTGATATAGCATTTCCTCGTATAAATAATATAAGGTTCTGACTTCTACCTCCATCTTTAACCTTACTTCTCAGAAGGGGACTGGTTGAAAGAGGAGTAGGAACAGGGTGAACTGTCTATCCCCCTCTTGCAAGGGGTATTGCACATAGAGGAGCTTCTGTTGATTTAGGAATTTTTTCCTTACATTTAGCAGGAGCTTCCTCTATTTTAGGAGCAGTAAATTTTATTACCACTTGTATCAATATACGTACATCAGGGATAACTTTAGATCGGATACCTTTATTCGTTTGGTCTGTCTTTATCACTGCCATCTTATTACTTCTTTCTTTACCTGTATTGGCAGGAGCAATTACTATGTTATTAACAGATCGAAATTTAAATACTTCTTTTTTTGACCCTAGAGGAGGGGGAGACCCAGTTCTTTATCAACATCTATTT????????????????????????????????????????????????????????????????????????????????????????????????????????????????????????????????????????????????????????????????????????????????????????????????????????????????????????????????????????????????????????????????????????????????????????????????????????????????????????????????????????????????????????????????????????????????????????????????????????????????????????????????????????????????????????????????????????????????????????????????????????????????????????????????????????????????????????????????????????????????????????????????????????????????????????????????????????????????????????????????????????????????????????????????????????????????????????????????????????????????????????????????????????????????????????????????????????????????????????????????????????????????????????????????????????????????????????????????????????????????????????????????????????????????????????????????????????????????????????????????????????????????????????????????????????????????????????????????????????????????????????????????????????????????????????????????????????????????????????????????????????????????????????????????????????????????????????????????????????????????????????????????????????????????????????????????????????????????????????????????????????????????????????????????????????????????????????????????????
E6_HI9_1      TTTGAGCTAAGAATCTAAATAAAGCAAGATTACTACTAAATATTTTAGTTTTAGGTAAAATTTAAACCTAAATTTATTTATATAGTTAAATTTCAAATCTTGAGAGATAAACAAGG-ATTAGATACCCTTCTATACTTGAGGCCTTTAAGCAGGGTAGTAACTAGTTATGTTCTTCAAACCCAAAGGATTTGGCGGTGTTCTATATAATTAGAGGAACCTGTAAAATAATCGAAATTACGCGCTAAATCTTACCAAAGCTAGGCTTGTATACCGTCGTCTGGGTAGTTCTAAAAAGACCTACCTAGCTGAGATATATCTATGGCAGATCAAGGTGCAGCTTGCTTTGGATGTTATGGGTTACAATCTAAATATAGTTAGATAACCTCTGAAATAGGATTTAATAGTAATTTAAGTTTAATACACTAAAATAAAATTTCCATAGAGCATGTACATATCGCCCGTCACTCTCATCTTCTCGCTTACTAACTAAACAGTAGGTAGATTCTGCCCAATGAAACTTAAATGGCCGCAGTATCCTGACTGTGCTAAGGTAGCATAATAATTTGCCTTTTAATTGAGGGCTAGTATGAATGAACTGACGAAGAGAAAATTGTCTCTATACTTTATATCTATGT-AAAAAAGCCTAGATACTGTAGGGGGACGATAAGACCCTAAAAGCTTTACCCTTAAAGCTTTTAAAAATATTGGGGTTTTACTGGGGCGGTAATTCTTCTAACAAGAATTGATAAAACACACTGAGTGAACTCACTTAACTTATTCTAAGTTACTTTAGGGATAACAGCGTAATTTTCTGCTAGAGTTCTTATCGACCAGAGAGTTTGCGACCTCGATGTTGAATTGAGACCCTGCTTAGAGCAGCATCTAAATAAAGGAAGACTGTTCGTCTTTTAAATTCTCAC??CGAAAGTGAGTTCGTATCTCTCAAGCGGAACGAGAACTCTTTCTCTACGTTCGGCGACGTCGTTCGCCGACCCTTCCTCGAGTCTGTCGGAGCTCCTCTCTTATTTCGGAGGCAGACA-TAAATCTTTTTAAAACCACCAAAAAAATGGGTCGCATTCGCCTTCCCTCTTTCTTTATTCGAGGTTTCGTTTTGCGCGTTTATCTCTTCGGAAGTGCTCGCTCGAACTCGTCCTCTTTTTCATTCCCTCTCT-ATTTCTGGAAATTCCACGAGCCCGTCGCCCGTTCCA--TCGGTTCGGGAAAGATGCCTGGAACGAAAGGAAATACTTAAAGAG--AAGGGTAGTGGAGAAGC---GAGTTAGAACGTGCACGTTTTTCGC-TTGAGGTTTCGCGTAACTACTTGCCTCGGGTTGTAAATGGAAGTTGGAAGGGTATACGTATGTAAATACATATGTATATTTGCGTATCCGGTGGAGGAAAGATGTGTCGGTCGAAGACGGGGATAAAATAAGGAGGTACTACGAAAGACTCGAGGGCGTTAACGAACGACGTCGGTGGCTAGGATCGAGTCAGTGTTCTAGCGATACCGAGAAATGATACTTGTTTGGTTTGATCCGATCGCCCTAGTAGTAGTTTGGGGCGTCTCCGGGGTGGTATTGGCGAGGTTGCCTTTGAATAGATTTTCATCGGATCTTCCTCCGTCTCTCACTACCCCCGTCGATAATAATTGCGGAGGCGTCCTCGTGTCTACGAACCAGGCTCGGCGCAAGACCGGGGCTCGTCGTCGCCCTCTCCTCGCTCTCATTTCGTTCTTCGGAGCGTTTTGACGCGGCGGAGCCGGCGGGCGAGTACCTTGAGCGTACTGGTTAGTACCCGAAAGATGGTGATCTATGCCTGGTTAGGACGAAGCCAGAGGAAACTCTGGTGGAGGTCCGCAGCGGTTCTGACGTGCAA???????????????????????????????????????????ACTGCATTGAGAATGTTAATTCGAACAGAGCTTGGGAGCCCTGGTAGATTTATTGGGGATGATCAGATTTACAATGTAATTGTCACTGCTCATGCTTTTGTTATAATCTTTTTTATAGTCATACCTGTTATAATTGGAGGTTTTGGGAACTGATTAGTTCCATTAATATTAGGAGCTCCTGATATAGCATTTCCTCGTATAAATAATATAAGGTTCTGACTTCTACCTCCATCTTTAACCTTACTTCTCAGAAGGGGACTGGTTGAAAGAGGAGTAGGAACAGGGTGAACTGTCTATCCCCCTCTTGCAAGGGGTATTGCACATAGAGGAGCTTCTGTTGATTTAGGAATTTTTTCCTTACATTTAGCAGGAGCTTCCTCTATTTTAGGAGCAGTAAATTTTATTACCACTTGTATCAATATACGTACATCAGGGATAACTTTAGATCGGATACCTTTATTCGTTTGGTCTGTCTTTATCACTGCCATCTTATTACTTCTTTCTTTACCTGTATTGGCAGGAGCAATTACTATGTTATTAACAGATCGAAATTTAAATACTTCTTTTTTTGACCCTAGAGGAGGGGGAGACCCAGTTCTTTATCAACATCTATTT???????????????????????????????????????????????????????????????????????????????????????????????????????????????????????????????????????????????????????????????????????????????????????????????????????????????????????????????????????????????????????????????????????????????????????????????????????????????????????????????????????????????????????????????????????????????????????????????????????????????????????????????????????????????????????????????TCAAGACTGGTCAAGAAAACGTGCCCATCCTGAAGAAAGAGGTTAACGGTGACGCTTCGGAGGCTGCTCTTCTCAAGTGCGTGGAATTAGCTGTAGGAGACGTGAGGAAATGGAGAGCTAAGAACAAGAAAGTCTGTGAACTGCCTTTCAATTCCACCAACAAATATCAAGTATCTATTCACGAGACTGAGGACACCAACGACCCAAGGTACTTGTTGGTTATGAAGGGAGCCCCTGAAAGAATTCTCGAGAGATGCTCCACCATCTTCATTCACGGAGAAGAGAAACCCTTGGACGACGAAATGAGAGAAGCCTTCAACAACGCTTATTTGGAATTGGGAGGTTTGGGTGAACGTGTGCTCGGGTTCTGTGACTACATGCTGCCATCTGACAAATTCCCCGTCGGATACCCCTTCGACGCCGATTCCTGCAACTTCCCAGTTCACGGCCTGAGATTCGTTGGGCTTATGTCTATGATTGATCCCCCAAGAGCCGCTGTACCCG??????????????????????????????????????????TCTTCTTTCTACTATTCCATATATTGGTACAGATCTTGTTCAATGGCTTTGAGGAGGATTTGCAGTTGACGCTGCTACACTAACTCGATTCTTTTCATTCCATTTTCTTTTACCTTTTGTTATTGCAGCTATAGTGGTAATTCATATTTTATTTTTACACCAGACAGGTTCTTCTAACCCTTTAGGGGTAGAAAGCTCCCCTAATAAAATCCCATTTCATCCTTACTTCACTTTTAAAGATATATTTGGTTTTATTCTTATACTATTCTTTCTTATAATAGTGACCCTAATCTCTCCTTACGGCTTAGGAGACCCTGAAAACTTTAACCCTGCTAACCCACTAACGACCCCCCCT
E6_HI9_2      ????????????????????????????????????????????????????????????????????????????????????????????????????????????????????????????????????????????????????????????????????????????????????????????????????????????????????????????????????????????????????????????????????????????????????????????????????????????????????????????????????????????????????????????????????????????????????????????????????????????????????????????????????????????????????????????????????????????????????????????????????????????????????????????????????????????????????????????????????????????????????????????????????????????????????????????????????????????????????????????????????????????????????????????????????????????????????????????????????????????????????????????????????????????????????????????????????????????????????????????????????????????????????????????????????????????????????????????????????????????????????????????????????????????????????????????????????????????????????????????????????????????????????????????????????????????????????????????????????????????????????????????????????????????????????????????????????????????????????????????????????????????????????????????????????????????????????????????????????????????????????????????????????????????????????????????????????????????????????????????????????????????????????????????????????????????????????????????????????????????????????????????????????????????????????????????????????????????????????????????????????????????????????????????????????????????????????????????????????????????????????????????????????????????????????????????????????????????????????????????????????????????????????????????????????????????????????????????????????????????????????????????????????????????????????????????????????????????????????????????????????????????????????????????????????????????????????????????????????????????????????????????????????????????????????????????????????????????????????????????????????ACTGCATTGAGAATGTTAATTCGAACAGAGCTTGGGAGCCCTGGTAGATTTATTGGGGATGATCAGATTTACAATGTAATTGTCACTGCTCATGCTTTTGTTATAATCTTTTTTATAGTCATACCTGTTATAATTGGAGGTTTTGGGAACTGATTAGTTCCATTAATATTAGGAGCTCCTGATATAGCATTTCCTCGTATAAATAATATAAGGTTCTGACTTCTACCTCCATCTTTAACCTTACTTCTCAGAAGGGGACTGGTTGAAAGAGGAGTAGGAACAGGGTGAACTGTCTATCCCCCTCTTGCAAGGGGTATTGCACATAGAGGAGCTTCTGTTGATTTAGGAATTTTTTCCTTACATTTAGCAGGAGCTTCCTCTATTTTAGGAGCAGTAAATTTTATTACCACTTGTATCAATATACGTACATCAGGGATAACTTTAGATCGGATACCTTTATTCGTTTGGTCTGTCTTTATCACTGCCATCTTATTACTTCTTTCTTTACCTGTATTGGCAGGAGCAATTACTATGTTATTAACAGATCGAAATTTAAATACTTCTTTTTTTGACCCTAGAGGAGGGGGAGACCCAGTTCTTTATCAACATCTATTT????????????????????????????????????????????????????????????????????????????????????????????????????????????????????????????????????????????????????????????????????????????????????????????????????????????????????????????????????????????????????????????????????????????????????????????????????????????????????????????????????????????????????????????????????????????????????????????????????????????????????????????????????????????????????????????????????????????????????????????????????????????????????????????????????????????????????????????????????????????????????????????????????????????????????????????????????????????????????????????????????????????????????????????????????????????????????????????????????????????????????????????????????????????????????????????????????????????????????????????????????????????????????????????????????????????????????????????????????????????????????????????????????????????????????????????????????????????????????????????????????????????????????????????????????????????????????????????????????????????????????????????????????????????????????????????????????????????????????????????????????????????????????????????????????????????????????????????????????????????????????????????????????????????????????????????????????????????????????????????????????????????????????????????????????????????????????????????????????
E6_HI9_3      ????????????????????????????????????????????????????????????????????????????????????????????????????????????????????????????????????????????????????????????????????????????????????????????????????????????????????????????????????????????????????????????????????????????????????????????????????????????????????????????????????????????????????????????????????????????????????????????????????????????????????????????????????????????????????????????????????????????????????????????????????????????????????????????????????????????????????????????????????????????????????????????????????????????????????????????????????????????????????????????????????????????????????????????????????????????????????????????????????????????????????????????????????????????????????????????????????????????????????????????????????????????????????????????????????????????????????????????????????????????????????????????????????????????????????????????????????????????????????????????????????????????????????????????????????????????????????????????????????????????????????????????????????????????????????????????????????????????????????????????????????????????????????????????????????????????????????????????????????????????????????????????????????????????????????????????????????????????????????????????????????????????????????????????????????????????????????????????????????????????????????????????????????????????????????????????????????????????????????????????????????????????????????????????????????????????????????????????????????????????????????????????????????????????????????????????????????????????????????????????????????????????????????????????????????????????????????????????????????????????????????????????????????????????????????????????????????????????????????????????????????????????????????????????????????????????????????????????????????????????????????????????????????????????????????????????????????????????????????????????????????ACTGCATTGAGAATGTTAATTCGAACAGAGCTTGGGAGCCCTGGTAGATTTATTGGGGATGATCAGATTTACAATGTAATTGTCACTGCTCATGCTTTTGTTATAATCTTTTTTATAGTCATACCTGTTATAATTGGAGGTTTTGGGAACTGATTAGTTCCATTAATATTAGGAGCTCCTGATATAGCATTTCCTCGTATAAATAATATAAGGTTCTGACTTCTACCTCCATCTTTAACCTTACTTCTCAGAAGGGGACTGGTTGAAAGAGGAGTAGGAACAGGGTGAACTGTCTATCCCCCTCTTGCAAGGGGTATTGCACATAGAGGAGCTTCTGTTGATTTAGGAATTTTTTCCTTACATTTAGCAGGAGCTTCCTCTATTTTAGGAGCAGTAAATTTTATTACCACTTGTATCAATATACGTACATCAGGGATAACTTTAGATCGGATACCTTTATTCGTTTGGTCTGTCTTTATCACTGCCATCTTATTACTTCTTTCTTTACCTGTATTGGCAGGAGCAATTACTATGTTATTAACAGATCGAAATTTAAATACTTCTTTTTTTGACCCTAGAGGAGGGGGAGACCCAGTTCTTTATCAACATCTATTT????????????????????????????????????????????????????????????????????????????????????????????????????????????????????????????????????????????????????????????????????????????????????????????????????????????????????????????????????????????????????????????????????????????????????????????????????????????????????????????????????????????????????????????????????????????????????????????????????????????????????????????????????????????????????????????????????????????????????????????????????????????????????????????????????????????????????????????????????????????????????????????????????????????????????????????????????????????????????????????????????????????????????????????????????????????????????????????????????????????????????????????????????????????????????????????????????????????????????????????????????????????????????????????????????????????????????????????????????????????????????????????????????????????????????????????????????????????????????????????????????????????????????????????????????????????????????????????????????????????????????????????????????????????????????????????????????????????????????????????????????????????????????????????????????????????????????????????????????????????????????????????????????????????????????????????????????????????????????????????????????????????????????????????????????????????????????????????????????
E6_HI9_4      ????????????????????????????????????????????????????????????????????????????????????????????????????????????????????????????????????????????????????????????????????????????????????????????????????????????????????????????????????????????????????????????????????????????????????????????????????????????????????????????????????????????????????????????????????????????????????????????????????????????????????????????????????????????????????????????????????????????????????????????????????????????????????????????????????????????????????????????????????????????????????????????????????????????????????????????????????????????????????????????????????????????????????????????????????????????????????????????????????????????????????????????????????????????????????????????????????????????????????????????????????????????????????????????????????????????????????????????????????????????????????????????????????????????????????????????CGAAAGTGAGTTCGTATCTCTCAAGCGGAACGAGAACTCTTTCTCTACGTTCGGCGACGTCGTTCGCCGACCCTTCCTCGAGTCTGTCGGAGCTCCTCTCTTATTTCGGAGGCAGACA-TAAATCTTTTTAAAACCACCAAAAAAATGGGTCGCATTCGCCTTCCCTCTTTCTTTATTCGAGGTTTCGTTTTGCGCGTTTATCTCTTCGGAAGTGCTCGCTCGAACTCGTCCTCTTTTTCATTCCCTCTCT-ATTTCTGGAAATTCCACGAGCCCGTCGCCCGTTCCA--TCGGTTCGGGAAAGATGCCTGGAACGAAAGGAAATACTTAAAGAG--AAGGGTAGTGGAGAAGC---GAGTTAGAACGTGCACGTTTTTCGC-TTGAGGTTTCGCGTAACTACTTGCCTCGGGTTGTAAATGGAAGTTGGAAGGGTATACGTATGTAAATACATATGTATATTTGCGTATCCGGTGGAGGAAAGATGTGTCGGTCGAAGACGGGGATAAAATAAGGAGGTACTACGAAAGACTCGAGGGCGTTAACGAACGACGTCGGTGGCTAGGATCGAGTCAGTGTTCTAGCGATACCGAGAAATGATACTTGTTTGGTTTGATCCGATCGCCCTAGTAGTAGTTTGGGGCGTCTCCGGGGTGGTATTGGCGAGGTTGCCTTTGAATAGATTTTCATCGGATCTTCCTCCGTCTCTCACTACCCCCGTCGATAATAATTGCGGAGGCGTCCTCGTGTCTACGAACCAGGCTCGGCGCAAGACCGGGGCTCGTCGTCGCCCTCTCCTCGCTCTCATTTCGTTCTTCGGAGCGTTTTGACGCGGCGGAGCCGGCGGGCGAGTACCTTGAGCGTACTGGTTAGTACCCGAAAGATGGTGATCTATGCCTGGTTAGGACGAAGCCAGAGGAAACTCTGGTGGAGGTCCGCAGCGGTTCTGACGTGCAA???????????????????????????????????????????ACTGCATTGAGAATGTTAATTCGAACAGAGCTTGGGAGCCCTGGTAGATTTATTGGGGATGATCAGATTTACAATGTAATTGTCACTGCTCATGCTTTTGTTATAATCTTTTTTATAGTCATACCTGTTATAATTGGAGGTTTTGGGAACTGATTAGTTCCATTAATATTAGGAGCTCCTGATATAGCATTTCCTCGTATAAATAATATAAGGTTCTGACTTCTACCTCCATCTTTAACCTTACTTCTCAGAAGGGGACTGGTTGAAAGAGGAGTAGGAACAGGGTGAACTGTCTATCCCCCTCTTGCAAGGGGTATTGCACATAGAGGAGCTTCTGTTGATTTAGGAATTTTTTCCTTACATTTAGCAGGAGCTTCCTCTATTTTAGGAGCAGTAAATTTTATTACCACTTGTATCAATATACGTACATCAGGGATAACTTTAGATCGGATACCTTTATTCGTTTGGTCTGTCTTTATCACTGCCATCTTATTACTTCTTTCTTTACCTGTATTGGCAGGAGCAATTACTATGTTATTAACAGATCGAAATTTAAATACTTCTTTTTTTGACCCTAGAGGAGGGGGAGACCCAGTTCTTTATCAACATCTATTT????????????????????????????????????????????????????????????????????????????????????????????????????????????????????????????????????????????????????????????????????????????????????????????????????????????????????????????????????????????????????????????????????????????????????????????????????????????????????????????????????????????????????????????????????????????????????????????????????????????????????????????????????????????????????????????????????????????????????????????????????????????????????????????????????????????????????????????????????????????????????????????????????????????????????????????????????????????????????????????????????????????????????????????????????????????????????????????????????????????????????????????????????????????????????????????????????????????????????????????????????????????????????????????????????????????????????????????????????????????????????????????????????????????????????????????????????????????????????????????????????????????????????????????????????????????????????????????????????????????????????????????????????????????????????????????????????????????????????????????????????????????????????????????????????????????????????????????????????????????????????????????????????????????????????????????????????????????????????????????????????????????????????????????????????????????????????????????????????
E6_HI9_5      ????????????????????????????????????????????????????????????????????????????????????????????????????????????????????????????????????????????????????????????????????????????????????????????????????????????????????????????????????????????????????????????????????????????????????????????????????????????????????????????????????????????????????????????????????????????????????????????????????????????????????????????????????????????????????????????????????????????????????????????????????????????????????????????????????????????????????????????????????????????????????????????????????????????????????????????????????????????????????????????????????????????????????????????????????????????????????????????????????????????????????????????????????????????????????????????????????????????????????????????????????????????????????????????????????????????????????????????????????????????????????????????????????????????????????????????????????????????????????????????????????????????????????????????????????????????????????????????????????????????????????????????????????????????????????????????????????????????????????????????????????????????????????????????????????????????????????????????????????????????????????????????????????????????????????????????????????????????????????????????????????????????????????????????????????????????????????????????????????????????????????????????????????????????????????????????????????????????????????????????????????????????????????????????????????????????????????????????????????????????????????????????????????????????????????????????????????????????????????????????????????????????????????????????????????????????????????????????????????????????????????????????????????????????????????????????????????????????????????????????????????????????????????????????????????????????????????????????????????????????????????????????????????????????????????????????????????????????????????????????????????ACTGCATTGAGAATGTTAATTCGAACAGAGCTTGGGAGCCCTGGTAGATTTATTGGGGATGATCAGATTTACAATGTAATTGTCACTGCTCATGCTTTTGTTATAATCTTTTTTATAGTCATACCTGTTATAATTGGAGGTTTTGGGAACTGATTAGTTCCATTAATATTAGGAGCTCCTGATATAGCATTTCCTCGTATAAATAATATAAGGTTCTGACTTCTACCTCCATCTTTAACCTTACTTCTCAGAAGGGGACTGGTTGAAAGAGGAGTAGGAACAGGGTGAACTGTCTATCCCCCTCTTGCAAGGGGTATTGCACATAGAGGAGCTTCTGTTGATTTAGGAATTTTTTCCTTACATTTAGCAGGAGCTTCCTCTATTTTAGGAGCAGTAAATTTTATTACCACTTGTATCAATATACGTACATCAGGGATAACTTTAGATCGGATACCTTTATTCGTTTGGTCTGTCTTTATCACTGCCATCTTATTACTTCTTTCTTTACCTGTATTGGCAGGAGCAATTACTATGTTATTAACAGATCGAAATTTAAATACTTCTTTTTTTGACCCTAGAGGAGGGGGAGACCCAGTTCTTTATCAACATCTATTT????????????????????????????????????????????????????????????????????????????????????????????????????????????????????????????????????????????????????????????????????????????????????????????????????????????????????????????????????????????????????????????????????????????????????????????????????????????????????????????????????????????????????????????????????????????????????????????????????????????????????????????????????????????????????????????????????????????????????????????????????????????????????????????????????????????????????????????????????????????????????????????????????????????????????????????????????????????????????????????????????????????????????????????????????????????????????????????????????????????????????????????????????????????????????????????????????????????????????????????????????????????????????????????????????????????????????????????????????????????????????????????????????????????????????????????????????????????????????????????????????????????????????????????????????????????????????????????????????????????????????????????????????????????????????????????????????????????????????????????????????????????????????????????????????????????????????????????????????????????????????????????????????????????????????????????????????????????????????????????????????????????????????????????????????????????????????????????????????
E7_16HI11L01  TTTGAGCTAAGAATCTAAATAAAGCAAGATTACTACTAAATATTTTAGTTTTAGGTAAAATTTAAACCTAAATTTATTTATATAGTCAAATTTCAAATCTTAAGAGATAAACAAGG-ATTAGATACCCTTCTATACTTGAGGCCTTTAAGCAGGGTAGTAACTAGTTATGTTCTTCAAACCCAAAGGATTTGGCGGTGTTCTATATAATTAGAGGAACCTGTAAAATAATCGAAATTACGCGCTAAATCTTACCAAAGCTAGGCTTGTATACCGTCGTCTGGGTAGTTCTAAAAAGACCTACCTAGCTGAGACATATCTATGGCAGATCAAGGTGCAGCTTGCTTTGGATATTATGGGTTACAATCTAAATATAGTTAGATAACCTCTGAAATAGGATTTAATAGTAATTTAAGTTTAATACACTAAAATAAAATTTCCATAGAGCATGTACATATCGCCCGTCACTCTCATCNTCTCGCTTACTAACTAAACAGTAGGTAGATTCTGCCCAATGAAACTTAAATGGCCGCAGTATTCTGACTGTGCTAAGGTAGCATAATAATTTGCCTTTTAATTGAGGGCTAGTATGAATGAACTGACGAAGAGAAAATTGTCTCTATACTTTATATCTATGT-AAAAAAGCCTAGATACTGTAGGGGGACGATAAGACCCTAAAAGCTTTACCCTTAAAGCTTTTAAAAATATTGGGGTTTTACTGGGGCGGTAATTCTTCTAACAAGAATTGGTAAAACACACTGAGTGAACTCACTTAACTTATTCTAAGTTACTTTAGGGATAACAGCGTAATTTTCTGCTAGAGTTCTTATCGACCAGAGAGTTTGCGACCTCGATGTTGAATTGAGACCCTGCTTAGAGCAGCATCTAAATAAAGGAAGACTGTTCGTCTTTTAAATTCTCACG????????????????????????????????????????????????????????????????????????????????????????????????????????????????????????????????????????????????????????????????????????????????????????????????????????????????????????????????????????????????????????????????????????????????????????????????????????????????????????????????????????????????????????????????????????????????????????????????????????????????????????????????????????????????????????????????????????????????????????????????????????????????????????????????????????????????????????????????????????????????????????????????????????????????????????????????????????????????????????????????????????????????????????????????????????????????????????????????????????????????????????????????????????????????????????????????????????????????????????????????????????????????????????????????????????????????????????????????????????????????????????????????????????????????????????????????????????????????????????????????????????????????????????????????????????????????????????????????????????????????????????????????????????????????????????????????????????????????????????????????????????????????????????????????????????????????????????????????????????????????????????????????????????????????????????????????????????????????????????????????????????????????????????????????????????????????????????????????????????????????????????????????????????????????????????????????????????????????????????????????????????????????????????????????????????????????????????????????????????????????????????????????????????????????????????????????????????????????????????????????????????????????TCGTAAGTCTACCGGAGGTAAGGCTCCGCGCAAACAACTGGCTACCAAAGCCGCTCGAAAATCAGCCCCCGCCACCGGAGGTGTCAAGAAACCCCACAGGTACCGCCCCGGTACCGTCGCTCTTAGGGAGATCAGACGTTACCAAAAGAGTACCGAGTTGCTCATTAGAAAGTTACCCTTCCAGCGTCTCGTCAGAGAAATAGCTCAAGACTTCAAAACCGACCTCAGGTTCCAGTCCTCCGCCGTCATGGCCCTTCAGGAAGCTTCCGAAGCTTACCTCGTCGGTCTCTTCGAAGACACCAACTTGTGCGCTATCCACGCCAAGAGA?????????????????????????????????????????????????????????????????????????????????????????????????????????????????????????????????????????????????????????????????????????????????????????????????????????????????????????????????????????????????????????????????????????????????????????????????????????????????????????????????????????????????????????????????????????????????????????????????????????????????????????????????????????????????????????????????????????????????????????????????????????????????????????????????????????????????????????????????????????????????????????????????????????????????????????????????????????????????????????????????????????????????????????TCTTCTTTCTACTATTCCATATATTGGTACAGATTTAGTTCAATGGCTTTGAGGAGGATTTGCAGTTGACGCTGCTACACTAACTCGATTCTTTTCATTCCATTTTCTTTTACCTTTTGTTATTGCAGCTATAGTGGTAATTCATATTTTATTTTTACACCAGACAGGTTCTTCTAACCCTTTAGGGGTAGAAAGCTCTCCTAATAAAATCCCATTTCATCCTTACTTTACTTTAAAAGATATATTTGGTTTTATTCTTATACTATTCTTTCTTATAATAGTGACCTTAATCTCTCCTTACGGCTTAGGAGACCCTGAAAACTTTAACCCTGCTAACCCACTAACGACNCCCCCT
E7_16HI11L02  TTTGAGCTAAGAATCTAAATAAAGCAAGATTACTACTAAATATTTTAGTTTTAGGTAAAATTTAAACCTAAATTTATTTATATAGTCAAATTTCAAATCTTAAGAGATAAACAAGG-ATTAGATACCCTTCTATACTTGAGGCCTTTAAGCAGGGTAGTAACTAGTTATGTTCTTCAAACCCAAAGGATTTGGCGGTGTTCTATATAATTAGAGGAACCTGTAAAATAATCGAAATTACGCGCTAAATCTTACCAAAGCTAGGCTTGTATACCGTCGTCTGGGTAGTTCTAAAAAGACCTACCTAGCTGAGACATATCTATGGCAGATCAAGGTGCAGCTTGCTTTGGATATTATGGGTTACAATCTAAATATAGTTAGATAACCTCTGAAATAGGATTTAATAGTAATTTAAGTTTAATACACTAAAATAAAATTTCCATAGAGCATGTACATATCGCCCGTCACTCTCATCTTCTCGCTTACTAACTAAACAGTAGGTAGATTCTGCCCAATGAAACTTAAATGGCCGCAGTATTCTGACTGTGCTAAGGTAGCATAATAATTTGCCTTTTAATTGAGGGCTAGTATGAATGAACTGACGAAGAGAAAATTGTCTCTATACTTTATATCTATGT-AAAAAAGCCTAGATACTGTAGGGGGACGATAAGACCCTAAAAGCTTTACCCTTAAAGCTTTTAAAAATATTGGGGTTTTACTGGGGCGGTAATTCTTCTAACAAGAATTGGTAAAACACACTGAGTGAACTCACTTAACTTATTCTAAGTTACTTTAGGGATAACAGCGTAATTTTCTGCTAGAGTTCTTATCGACCAGAGAGTTTGCGACCTCGATGTTGAATTGAGACCCTGCTTAGAGCAGCATCTAAATAAAGGAAGACTGTTCGTCTTTTAAATTCTCACG?CGAAAGTGAGTTCGTATCTCTCAAGCGGAACGAGAACTCTTTCTCTACGTTCGGCGACGTCGTTCGCCGACCCTTCCTCGAGTCTGTCGGAGCTCCTCTCTTATTTCGGAGGCAGACA-TAAATCTTTTTAAAACCACCAAAAAAATGGGTCGCATTCGCCTTCCCTCTTTCTTTATTCGAGGTTTCGTTTTGCGCGTTTATCTCTTCGGAAGTGCTCGCTCGAACTCGTCCTCTTTTTCATTCCCTCTCT-ATTTCTGGAAATTCCACGAGCCCGTCGCCCGTTCCA--TCGGTTCGGGAAAGATGCCTGGAACGAAAGGAAATACTTAAAGAG--AAGGGTAGTGGAGAAGC---GAGTTAGAACGTGCACGTTTTTCGC-TTGAGGTTTCGCGTAACTACTTGCCTCGGGTTGTAAATGGAGGTTGGAAGGGTATACGTATGTAAATACATATGTATATTTGCGTATCCGGTGGAGGAAAGATGTGTCGGTCGAAGACGGGGATAAAATAAGGAGGTACTACGAAAGACTCGAGGGCGTTAACGAACGACGTCGGTGGCTAGGATCGAGTCAGTGTTCTAGCGATACCGAGAAATGATACTTGTTTGGTCTGATCCGATCGCCCTAGTAGTAGTCTGGGGCGTCTCCGGGGTGGTATTGGCGAGGTTGCCTTTGAATAGATTTTCATCGGATCTTCCTCCGTCTCTCACTACCCCCGTCGATAATAATTGCGGAGGCGTCCTCGTGTCTACGAACCAGGCTCGGCGCAAGACCGGGGCTCGTCGTCGCCCTCTCCTCGCTCTCATTTCGTTCTTCGGAGCGTTTTGACGCGGCGGAGCCGGCGGGCGAGTACCTTGAGCGTACTGGTTAGTACCCGAAAGATGGTGATCTATGCCTGGTTAGGACGAAGCCAGAGGAAACTCTGGTGGAGGTCCGCAGCGGTTCTGACGTGCAA??????????????????????????????????????????????????????????????????????????????????????????????????????????????????????????????????????????????????????????????????????????????????????????????????????????????????????????????????????????????????????????????????????????????????????????????????????????????????????????????????????????????????????????????????????????????????????????????????????????????????????????????????????????????????????????????????????????????????????????????????????????????????????????????????????????????????????????????????????????????????????????????????????????????????????????????????????????????????????????????????????????????????TCGTAAGTCTACCGGAGGTAAGGCTCCGCGCAAACAACTGGCTACCAAAGCCGCTCGAAAATCAGCCCCCGCCACCGGAGGTGTCAAGAAACCCCACAGGTACCGCCCCGGTACCGTCGCTCTTAGGGAGATCAGACGTTACCAAAAGAGTACCGAGTTGCTCATTAGAAAGTTACCCTTCCAGCGTCTCGTCAGAGAAATAGCTCAAGACTTCAAAACCGACCTCAGGTTCCAGTCCTCCGCCGTCATGGCCCTTCAGGAAGCTTCCGAAGCTTACCTCGTCGGTCTCTTCGAAGACACCAACTTGTGCGCTATCCACGCCAAGAGA?????????????????????????????????????????????????????????????????????????????????????????????????????????????????????????????????????????????????????????????????????????????????????????????????????????????????????????????????????????????????????????????????????????????????????????????????????????????????????????????????????????????????????????????????????????????????????????????????????????????????????????????????????????????????????????????????????????????????????????????????????????????????????????????????????????????????????????????????????????????????????????????????????????????????????????????????????????????????????????????????????????????????????????TCTTCTTTCTACTATTCCATATATTGGTACAGACTTAGTTCAATGGCTTTGAGGAGGATTTGCAGTTGACGCTGCTACACTAACTCGATTCTTTTCATTCCATTTTCTTTTACCTTTTGTTATTACAGCTATAGTGGTAATTCATATTTTATTTTTACACCAGACAGGTTCTTCTAACCCTTTAGGGGTAGAAAGCTCTCCTAATAAAATCCCATTTCATCCTTACTTTACTTTTAAAGATATATTTGGTTTTATTCTTATACTATTCTTTCTTATAATAGTGACCCTAATCTCTCCTTACGGCTTAGGAGACCCTGAAAACTTTAACCCTGCTAACCCACTNACGACTCCCCCT
E7_16HI11L03  ?????????????????????????????????????????????????????????????????????????????????????????????????????????????????????????????????????????????????????????????????????????????????????????????????????????????????????????????????????????????????????????????????????????????????????????????????????????????????????????????????????????????????????????????????????????????????????????????????????????????????????????????????????????????????????????????????????????????????????????????CGCTTACTAACTAAACAGTAGGTAGATTCTGCCCAATGAAACTTAAATGGCCGCAGTATTCTGACTGTGCTAAGGTAGCATAATAATTTGCCTTTTAATTGAGGGCTAGTATGAATGAACTGACGAAGAGAAAATTGTCTCTATACTTTATATCTATGT-AAAAAAGCCTAGATACTGTAGGGGGACGATAAGACCCTAAAAGCTTTACCCTTAAAGCTTTTAAAAATATTGGGGTTTTACTGGGGCGGTAATTCTTCTAACAAGAATTGGTAAAACACACTGAGTGAACTCACTTAACTTATTCTAAGTTACTTTAGGGATAACAGCGTAATTTTCTGCTAGAGTTCTTATCGACCAGAGAGTTTGCGACCTCGATGTTGAATTGAGACCCTGCTTAGAGCAGCATCTAAATAAAGGAAGACTGTTCGTCTTTTAAATTCTCACG????????????????????????????????????????????????????????????????????????????????????????????????????????????????????????????????????????????????????????????????????????????????????????????????????????????????????????????????????????????????????????????????????????????????????????????????????????????????????????????????????????????????????????????????????????????????????????????????????????????????????????????????????????????????????????????????????????????????????????????????????????????????????????????????????????????????????????????????????????????????????????????????????????????????????????????????????????????????????????????????????????????????????????????????????????????????????????????????????????????????????????????????????????????????????????????????????????????????????????????????????????????????????????????????????????????????????????????????????????????????????????????????????????????????????????????????????????????????????????????????????????????????????????????????????????????????????????????????????????????????????????????????????????????????????????????????????????????????????????????????????????????????????????????????????????????????????????????????????????????????????????????????????????????????????????????????????????????????????????????????????????????????????????????????????????????????????????????????????????????????????????????????????????????????????????????????????????????????????????????????????????????????????????????????????????????????????????????????????????????????????????????????????????????????????????????????????????????????????????????????????????????????????????????????????????????????????????????????????????????????????????????????????????????????????????????????????????????????????????????????????????????????????????????????????????????????????????????????????????????????????????????????????????????????????????????????????????????????????????????????????????????????????????????????????????????????????????????????????????????????????????????????????????????????????????????????????????????????????????????????????????????????????????????????????????????????????????????????????????????????????????????????????????????????????????????????????????????????????????????????????????????????????????????????????????????????????????????????????????????????????????????????????????????????????????????????????????????????????????????????????????????????????????????????????????????????????????????????????????????????????????????????????????????????????????????????????????????????????????????????????????????????????????????????????????????????????????????????????????????????????????????????????????????????????????????????????????????????????????????????????????????????????????????????????????????????????????????????????????????????????????????????????????????????????????????????????????????????????????????????????????????????????????????????????????????????????????????????????????????????????
E7_16HI11L04  ?????????????????????????????????????????????????????????????????????????????????????????????????????????????????????????????????????????????????????????????????????????????????????????????????????????????????????????????????????????????????????????????????????????????????????????????????????????????????????????????????????????????????????????????????????????????????????????????????????????????????????????????????????????????????????????????????????????????????????????????CGCTTACTAACTAAACAGTAGGTAGATTCTGCCCAATGAAACTTAAATGGCCGCAGTATTCTGACTGTGCTAAGGTAGCATAATAATTTGCCTTTTAATTGAGGGCTAGTATGAATGAACTGACGAAGAGAAAATTGTCTCTATACTTTATATCTATGT-AAAAAAGCCTAGATACTGTAGGGGGACGATAAGACCCTAAAAGCTTTACCCTTAAAGCTTTTAAAAATATTGGGGTTTTACTGGGGCGGTAATTCTTCTAACAAGAATTGGTAAAACACACTGAGTGAACTCACTTAACTTATTCTAAGTTACTTTAGGGATAACAGCGTAATTTTCTGCTAGAGTTCTTATCGACCAGAGAGTTTGCGACCTCGATGTTGAATTGAGACCCTGCTTAGAGCAGCATCTAAATAAAGGAAGACTGTTCGTCTTTTAAATTCTCACG????????????????????????????????????????????????????????????????????????????????????????????????????????????????????????????????????????????????????????????????????????????????????????????????????????????????????????????????????????????????????????????????????????????????????????????????????????????????????????????????????????????????????????????????????????????????????????????????????????????????????????????????????????????????????????????????????????????????????????????????????????????????????????????????????????????????????????????????????????????????????????????????????????????????????????????????????????????????????????????????????????????????????????????????????????????????????????????????????????????????????????????????????????????????????????????????????????????????????????????????????????????????????????????????????????????????????????????????????????????????????????????????????????????????????????????????????????????????????????????????????????????????????????????????????????????????????????????????????????????????????????????????????????????????????????????????????????????????????????????????????????????????????????????????????????????????????????????????????????????????????????????????????????????????????????????????????????????????????????????????????????????????????????????????????????????????????????????????????????????????????????????????????????????????????????????????????????????????????????????????????????????????????????????????????????????????????????????????????????????????????????????????????????????????????????????????????????????????????????????????????????????????????????????????????????????????????????????????????????????????????????????????????????????????????????????????????????????????????????????????????????????????????????????????????????????????????????????????????????????????????????????????????????????????????????????????????????????????????????????????????????????????????????????????????????????????????????????????????????????????????????????????????????????????????????????????????????????????????????????????????????????????????????????????????????????????????????????????????????????????????????????????????????????????????????????????????????????????????????????????????????????????????????????????????????????????????????????????????????????????????????????????????????????????????????????????????????????????????????????????????????????????????????????????????????????????????????????????????????????????????????????????????????????????????????????????????????????????????????????????????????????????????????????????????????????????????????????????????????????????????????????????????????????????????????????????????????????????????????????????????????????????????????????????????????????????????????????????????????????????????????????????????????????????????????????????????????????????????????????????????????????????????????????????????????????????????????????????????????????????????
E7_16HI11L05  ?????????????????????????????????????????????????????????????????????????????????????????????????????????????????????????????????????????????????????????????????????????????????????????????????????????????????????????????????????????????????????????????????????????????????????????????????????????????????????????????????????????????????????????????????????????????????????????????????????????????????????????????????????????????????????????????????????????????????????????????CGCTTACTAACTAAACAGTAGGTAGATTCTGCCCAATGAAACTTAAATGGCCGCAGTATTCTGACTGTGCTAAGGTAGCATAATAATTTGCCTTTTAATTGAGGGCTAGTATGAATGAACTGACGAAGAGAAAATTGTCTCTATACTTTATATCTATGT-AAAAAAGCCTAGATACTGTAGGGGGACGATAAGACCCTAAAAGCTTTACCCTTAAAGCTTTTAAAAATATTGGGGTTTTACTGGGGCGGTAATTCTTCTAACAAGAATTGGTAAAACACACTGAGTGAACTCACTTAACTTATTCTAAGTTACTTTAGGGATAACAGCGTAATTTTCTGCTAGAGTTCTTATCGACCAGAGAGTTTGCGACCTCGATGTTGAATTGAGACCCTGCTTAGAGCAGCATCTAAATAAAGGAAGACTGTTCGTCTTTTAAATTCTCACG????????????????????????????????????????????????????????????????????????????????????????????????????????????????????????????????????????????????????????????????????????????????????????????????????????????????????????????????????????????????????????????????????????????????????????????????????????????????????????????????????????????????????????????????????????????????????????????????????????????????????????????????????????????????????????????????????????????????????????????????????????????????????????????????????????????????????????????????????????????????????????????????????????????????????????????????????????????????????????????????????????????????????????????????????????????????????????????????????????????????????????????????????????????????????????????????????????????????????????????????????????????????????????????????????????????????????????????????????????????????????????????????????????????????????????????????????????????????????????????????????????????????????????????????????????????????????????????????????????????????????????????????????????????????????????????????????????????????????????????????????????????????????????????????????????????????????????????????????????????????????????????????????????????????????????????????????????????????????????????????????????????????????????????????????????????????????????????????????????????????????????????????????????????????????????????????????????????????????????????????????????????????????????????????????????????????????????????????????????????????????????????????????????????????????????????????????????????????????????????????????????????????????????????????????????????????????????????????????????????????????????????????????????????????????????????????????????????????????????????????????????????????????????????????????????????????????????????????????????????????????????????????????????????????????????????????????????????????????????????????????????????????????????????????????????????????????????????????????????????????????????????????????????????????????????????????????????????????????????????????????????????????????????????????????????????????????????????????????????????????????????????????????????????????????????????????????????????????????????????????????????????????????????????????????????????????????????????????????????????????????????????????????????????????????????????????????????????????????????????????????????????????????????????????????????????????????????????????????????????????????????????????????????????????????????????????????????????????????????????????????????????????????????????????????????????????????????????????????????????????????????????????????????????????????????????????????????????????????????????????????????????????????????????????????????????????????????????????????????????????????????????????????????????????????????????????????????????????????????????????????????????????????????????????????????????????????????????????????????????????????
E7_Tai18      TTTGAGCTAAGAATCTAAATAAAGCAAGATTACTACTAAATATTTTAGTTTTAGGTAAAATTTAAACCTAAATTTATTTATATAGTCAAATTTCAAATCTTAAGAGATAAACAAGG-ATTAGATACCCTTCTATACTTGAGGCCTTTAAGCAGGGTAGTAACTAGTTATGTTCTTCAAACCCAAAGGATTTGGCGGTGTTCTATATAATTAGAGGAACCTGTAAAATAATCGAAATTACGCGCTAAATCTTACCAAAGCTAGGCTTGTATACCGTCGTCTGGGTAGTTCTAAAAAGACCTACCTAGCTGAGACATATCTATGGCAGATCAAGGTGCAGCTTGCTTTGGATATTATGGGTTACAATCTAAATATAGTTAGATAACCTCTGAAATAGGATTTAATAGTAATTTAAGTTTAATACACTAAAATAAAATTTCCATAGAGCATGTACATATCGCCCGTCACTCTCATCTTCTCGCCTACTAACTAAACAGTAGGTAGATTCTGCCCAATGAAACTTAAATGGCCGCAGTATTCTGACTGTGCTAAGGTAGCATAATAATTTGCCTTTTAATTGAGGGCTAGTATGAATGAACTGACGAAGAGAAAATTGTCTCTATACTTTATATCTATGT-AAAAAAGCCTAGATACTGTAGGGGGACGATAAGACCCTAAAAGCTTTACCCTTAAAGCTTTTAAAAATATTGGGGTTTTACTGGGGCGGTAATTCTTCTAACAAGAATTGGTAAAACACACTGAGTGAACTCACTTAACTTATTCTAAGTTACTTTAGGGATAACAGCGTAATTTTCTGCTAGAGTTCTTATCGACCAGAGAGTTTGCGACCTCGATGTTGAATTGAGACCCTGCTTAGAGCAGCATCTAAATAAAGGAAGACTGTTCGTCTTTTAAATTCTCACG?????????????????????????????????????????????????????????????????????????????????????????????????????????????????????????????????????????????????????????????????????????????????????????????????????????????????????????????????????????????????????????????????????????????????????????????????????????????????????????????????????????????????????????????????????????????????????????????????????????????????????????????????????????????????????????????????????????????????????????????????????????????????????????????????????????????????????????????????????????????????????????????????????????????????????????????????????????????????????????????????????????????????????????????????????????????????????????????????????????????????????????????????????????????????????????????????????????????????????????????????????????????????????????????????????????????????????????????????????????????????????????????????????????????????????????????????????????????????????????????????????????????????????????????????????????ACTGCATTGAGAATGTTAATTCGAACAGAGCTTGGGAGCCCTGGTAGATTTATTGGGGATGATCAGATTTATAATGTAATTGTCACTGCTCATGCTTTTGTTATAATCTTTTTTATAGTTATACCTGTTATAATTGGAGGTTTTGGGAACTGATTAGTTCCATTAATATTAGGAGCTCCTGATATAGCATTCCCTCGTATAAATAATATGAGGTTTTGACTTTTACCTCCATCTTTAACCTTACTTCTCAGAAGGGGACTGGTTGAAAGAGGAGTAGGAACAGGGTGAACTGTCTACCCTCCTCTTGCAAGGGGTATTGCACATAGAGGGGCTTCTGTTGATTTAGGGATTTTTTCCTTACATTTAGCAGGAGCTTCCTCTATTTTAGGAGCAGTAAATTTTATTACCACTTGTATCAATATACGTACATCAGGGATAACTTTAGATCGGATACCTTTATTCGTTTGGTCTGTCTTTATCACTGCCATCTTATTACTTCTTTCTTTACCTGTATTGGCAGGAGCAATTACTATGTTATTAACAGATCGAAATTTAAATACTTCTTTTTTTGACCCTAGAGGAGGGGGAGACCCAGTTCTTTATCAACATCTATTT?????????????????????????????????????????????????????????????????????????????????????????????????????????????????????????????????????????????????????????????????????????????????????????????????????????????????????????????????????????????????????????????????????????????????????????????????????????????????????????????????????????????????????????????????????????????????????????????????????????????????????????????????????????????????????????????????????????????????????????????????????????????????????????????????????????????????????????????????????????????????????????????????????????????????????????????????????????????????????????????????????????????????????????????????????????????????????????????????????????????????????????????????????????????????????????????????????????????????????????????????????????????????????????????????????????????????????????????????????????????????????????????????????????????????????????????????????????????????????????????????????????????????????????????????TCTTCTTTCTACTATTCCATATATTGGTACAGACTTAGTTCAATGGCTTTGAGGAGGATTTGCAGTTGACGCTGCTACACTAACTCGATTCTTTTCATTCCATTTTCTTTTACCTTTTGTTATTACAGCTATAGTGGTAATTCATATTTTATTTTTACACCAGACAGGTTCTTCTAACCCTTTAGGGGTAGAAAGCTCTCCTAATAAAATCCCATTTCATCCTTACTTTACTTTTAAAGATATATTTGGTTTTATTCTTATACTATTCTTTCTTATAATAGTGACCCTAATCTCTCCTTACGGCTTAGGAGACCCTGAAAACTTTAACCCTGCTAACCCACTAACGACTCCCCCT
E8_16HI15L01  TTTGAGCTAAGAATCTAAATAAAGCAAGATTACTACTAAATATTTTAGTTTTAGGTAAAATTTAAACCTAAATTTATTTATATAGTTAAATTTCAAATCTTGAGAGATAAACAAGG-ATTAGATACCCTTCTATACTTGAGGCCTTTAAGCAGGGTAGTAACTAGTTATGTTCTTCAAACCCAAAGGATTTGGCGGTGTTCTATATAATTAGAGGAACCTGTAAAATAATCGAAATTACGCGCTAAATCTTACCAAAGCTAGGCTTGTATACCGTCGTCTGGGTAGTTCTAAAAAGACCTACCTAGCTGAGATATATCTATGGCAGATCAAGGTGCAGCTTGCTTTGGATGTTATGGGTTACAATCTAAATATAGTTAGATAACCTCTGAAATAGGATTTAATAGTAATTTAAGTTTAATACACTAAAATAAAATTTCCATAGAGCATGTACATATCGCCCGTCACTCTCATCNTCTCGCTTACTAACTAAACAGTAGGTAGATTCTGCCCAATGAAACTTAAATGGCCGCAGTATCCTGACTGTGCTAAGGTAGCATAATAATTTGCCTTTTAATTGAGGGCTAGTATGAATGAACTGACGAAGAGAAAATTGTCTCTATACTTTATATCTATGT-AAAAAAGCCTAGATACTGTAGGGGGACGATAAGACCCTAAAAGCTTTACCCTTAAAGCTTTTAAAAATATTGGGGTTTTACTGGGGCGGTAATTCTTCTAACAAGAATTGATAAAACACACTGAGTGAACTCACTTAACTTATTCTAAGTTACTTTAGGGATAACAGCGTAATTTTCTGCTAGAGTTCTTATCGACCAGAGAGTTTGCGACCTCGATGTTGAATTGAGACCCTACTTAGAGCAGCATCTAAATAAAGGAAGACTGTTCGTCTTTTAAATTCTCACG?CGAAAGTGAGTTCGTATCTCTCAAGCGGAACGAGAACTCTTTCTCTACGTTCGGCGACGTCGTTCGCCGACCCTTCCTCGAGTCTGTCGGAGCTCCTCTCTTATTTCGGAGGCAGACA-TAAATCTTTTTAAAACCACCAAAAAAATGGGTCGCATTCGCCTTCCCTCTTTCTTTATTCGAGGTTTCGTTTTGCGCGTTTATCTCTTCGGAAGTGCTCGCTCGAACTCGTCCTCTTTTTCATTCCCTCTCT-ATTTCTGGAAATTCCACGAGCCCGTCGCCCGTTCCA--TCGGTTCGGGAAAGATGCCTGGAACGAAAGGAAATACTTAAAGAG--AAGGGTAGTGGAGAAGC---GAGTTAGAACGTGCACGTTTTTCGC-TTGAGGTTTCGCGTAACTACTTGCCTCGGGTTGTAAATGGAAGTTGGAAGGGTATACGTATGTAAATACATATGTATATTTGCGTATCCGGTGGAGGAAAGATGTGTCGGTCGAAGACGGGGATAAAATAAGGAGGTACTACGAAAGACTCGAGGGCGTTAACGAACGACGTCGGTGGCTAGGATCGAGTCAGTGTTCTAGCGATACCGAGAAATGATACTTGTTTGGTCTGATCCGATCGCCCTAGTAGTAGTCTGGGGCGTCTCCGGGGTGGTATTGGCGAGGTTGCCTTTGAATAGATTTTCATCGGATCTTCCTCCGTCTCTCACTACCCCCGTCGATAATAATTGCGGAGGCGTCCTCGTGTCTACGAACCAGGCTCGGCGCAAGACCGGGGCTCGTCGTCGCCCTCTCCTCGCTCTCATTTCGTTCTTCGGAGCGTTTTGACGCGGCGGAGCCGGCGGGCGAGTACCTTGAGCGTACTGGTTAGTACCCGAAAGATGGTGATCTATGCCTGGTTAGGACGAAGCCAGAGGAAACTCTGGTGGAGGTCCGCAGCGGTTCTGACGTGCAATACTTTATATTTTGTATTTGGAGCATGGGCTGGGGCAGTAGGAACTGCATTGAGAATGTTAATTCGAACAGAGCTTGGGAGCCCTGGTAGATTTATTGGGGATGATCAGATTTACAATGTAATTGTCACTGCTCATGCTTTTGTTATAATCTTTTTTATAGTTATACCTGTTATAATTGGAGGTTTTGGGAACTGATTAGTTCCATTAATATTAGGAGCTCCTGATATAGCATTTCCTCGTATAAATAATATAAGGTTCTGACTTCTACCTCCATCTCTAACCTTACTTCTCAGAAGGGGACTGGTTGAAAGAGGAGTAGGAACAGGGTGAACTGTCTATCCCCCTCTTGCAAGGGGTATTGCACATAGAGGAGCTTCTGTTGATTTAGGAATTTTTTCCTTACATTTAGCAGGAGCTTCCTCTATTTTAGGAGCAGTAAATTTTATTACCACTTGTATCAATATACGTACATCAGGGATAACTTTAGATCGGATACCTTTATTCGTTTGGTCTGTCTTTATCACTGCCATCTTATTACTTCTTTCTTTACCTGTATTGGCAGGAGCAATTACTATGTTATTAACAGATCGAAATTTAAATACTTCTTTTTTTGACCCTAGAGGAGGGGGAGACCCAGTTCTTTATCAACATCTATTTTCGTAAGTCTACCGGAGGTAAGGCTCCGCGCAAACAACTGGCTACCAAAGCCGCTCGAAAATCAGCCCCCGCCACCGGAGGTGTCAAGAAACCCCACAGGTACCGCCCCGGTACCGTCGCTCTTAGGGAGATCAGACGTTACCAAAAGAGTACCGAGTTGCTCATTAGAAAGTTACCCTTCCAGCGTCTCGTCAGAGAAATAGCTCAAGACTTCAAAACCGACCTCAGGTTCCAGTCCTCCGCCGTCATGGCCCTTCAGGAAGCTTCCGAAGCTTACCTCGTCGGTCTCTTCGAAGACACCAACTTGTGCGCTATCCACGCCAAGAGA?GACAACACTATCATTGAAGCCGACACCACTGAAGATCAATCCGGAGGACAATACGACAAGACCTCTTTGGGCTGGAAAGCTCTCTCCCGAATCGCAGCCCTCTGCAACAGAGCCGAATTCAAGACTGGTCAAGAAAACGTGCCCATCCTGAAGAAAGAGGTTAACGGTGACGCTTCGGAGGCTGCTCTTCTCAAGTGCGTGGAATTAGCTGTAGGAGACGTGAGGAAATGGAGAGCTAAGAACAAGAAAGTCTGTGAACTGCCTTTCAATTCCACCAACAAATATCAAGTATCTATTCACGAGACTGAGGACACCAACGACCCAAGGTACTTGTTGGTTATGAAGGGAGCCCCTGAAAGAATTCTCGAGAGATGCTCCACCATCTTCATTCACGGAGAAGAGAAACCCTTGGACGACGAAATGAGAGAAGCCTTCAACAACGCTTATTTGGAATTGGGAGGTTTGGGTGAACGTGTGCTCGGGTTCTGTGACTACATGCTGCCATCTGACAAATTCCCCGTCGGATACCCCTTCGACGCCGATTCCTGCAACTTCCCAGTTCACGGCCTGAGATTCGTTGGGCTTATGTCTATGATTGATCCCCCAAGAGCCGCTGTACCCGANGCCGTAGCCAAGTGCCGATCAGCCGGTATCAAGGTAATCATCTTCTTTCTACTATTCCATATATTGGTACAGATCTTGTTCAATGGCTTTGAGGAGGATTTGCAGTTGACGCTGCTACACTAACTCGATTCTTTTCATTCCATTTTCTTTTACCTTTTGTTATTGCAGCTATAGTGGTAATTCATATTTTATTTTTACACCAGACAGGTTCTTCTAACCCTTTAGGGGTAGAAAGCTCCCCTAATAAAATCCCATTTCATCCTTACTTTACTTTTAAAGATATATTTGGTTTTATTCTTATACTATTCTTTCTTATAATAGTGACCCTAATCTCTCCTTACGGCTTAGGAGACCCTGAAAACTTTAACCCTGCTAACCCACTAACGACCCCCCCT
E8_16HI15L02  TTTGAGCTAAGAATCTAAATAAAGCAAGATTACTACTAAATATTTTAGTTTTAGGTAAAATTTAAACCTAAATTTATTTATATAGTTAAATTTCAAATCTTGAGAGATAAACAAGG-ATTAGATACCCTTCTATACTTGAGGCCTTTAAGCAGGGTAGTAACTAGTTATGTTCTTCAAACCCAAAGGATTTGGCGGTGTTCTATATAATTAGAGGAACCTGTAAAATAATCGAAATTACGCGCTAAATCTTACCAAAGCTAGGCTTGTATACCGTCGTCTGGGTAGTTCTAAAAAGACCTACCTAGCTGAGATATATCTATGGCAGATCAAGGTGCAGCTTGCTTTGGATGTTATGGGTTACAATCTAAATATAGTTAGATAACCTCTGAAATAGGATTTAATAGTAATTTAAGTTTAATACACTAAAATAAAATTTCCATAGAGCATGTACATATCGCCCGTCACTCTCATCNTCTCGCTTACTAACTAAACAGTAGGTAGATTCTGCCCAATGAAACTTAAATGGCCGCAGTATCCTGACTGTGCTAAGGTAGCATAATAATTTGCCTTTTAATTGAGGGCTAGTATGAATGAACTGACGAAGAGAAAATTGTCTCTATACTTTATATCTATGT-AAAAAAGCCTAGATACTGTAGGGGGACGATAAGACCCTAAAAGCTTTACCCTTAAAGCTTTTAAAAATATTGGGGTTTTACTGGGGCGGTAATTCTTCTAACAAGAATTGATAAAACACACTGAGTGAACTCACTTAACTTATTCTAAGTTACTTTAGGGATAACAGCGTAATTTTCTGCTAGAGTTCTTATCGACCAGAGAGTTTGCGACCTCGATGTTGAATTGAGACCCTGCTTAGAGCAGCATCTAAATAAAGGAAGACTGTTCGTCTTTTAAATTCTCACG?CGAAAGTGAGTTCGTATCTCTCAAGCGGAACGAGAACTCTTTCTCTACGTTCGGCGACGTCGTTCGCCGACCCTTCCTCGAGTCTGTCGGAGCTCCTCTCTTATTTCGGAGGCAGACA-TAAATCTTTTTAAAACCACCAAAAAAATGGGTCGCATTCGCCTTCCCTCTTTCTTTATTCGAGGTTTCGTTTTGCGCGTTTATCTCTTCGGAAGTGCTCGCTCGAACTCGTCCTCTTTTTCATTCCCTCTCT-ATTTCTGGAAATTCCACGAGCCCGTCGCCCGTTCCA--TCGGTTCGGGAAAGATGCCTGGAACGAAAGGAAATACTTAAAGAG--AAGGGTAGTGGAGAAGC---GAGTTAGAACGTGCACGTTTTTCGC-TTGAGGTTTCGCGTAACTACTTGCCTCGGGTTGTAAATGGAAGTTGGAAGGGTATACGTATGTAAATACATATGTATATTTGCGTATCCGGTGGAGGAAAGATGTGTCGGTCGAAGACGGGGATAAAATAAGGAGGTACTACGAAAGACTCGAGGGCGTTAACGAACGACGTCGGTGGCTAGGATCGAGTCAGTGTTCTAGCGATACCGAGAAATGATACTTGTTTGGTCTGATCCGATCGCCCTAGTAGTAGTCTGGGGCGTCTCCGGGGTGGTATTGGCGAGGTTGCCTTTGAATAGATTTTCATCGGATCTTCCTCCGTCTCTCACTACCCCCGTCGATAATAATTGCGGAGGCGTCCTCGTGTCTACGAACCAGGCTCGGCGCAAGACCGGGGCTCGTCGTCGCCCTCTCCTCGCTCTCATTTCGTTCTTCGGAGCGTTTTGACGCGGCGGAGCCGGCGGGCGAGTACCTTGAGCGTACTGGTTAGTACCCGAAAGATGGTGATCTATGCCTGGTTAGGACGAAGCCAGAGGAAACTCTGGTGGAGGTCCGCAGCGGTTCTGACGTGCAATACTTTATATTTTGTATTTGGAGCATGGGCTGGGGCAGTAGGAACTGCATTGAGAATGTTAATTCGAACAGAGCTTGGGAGCCCCGGTAGATTTATTGGGGATGATCAGATTTACAATGTAATTGTCACTGCTCATGCTTTTGTTATAATCTTTTTTATAGTTATACCTGTTATAATTGGAGGTTTTGGGAACTGATTAGTTCCATTAATATTAGGAGCTCCTGATATAGCATTTCCTCGTATAAATAATATAAGGTTCTGACTTCTACCTCCATCTTTAACCTTACTTCTCAGAAGGGGACTGGTTGAAAGAGGAGTAGGAACAGGGTGAACTGTCTATCCCCCTCTTGCAAGGGGTATTGCACATAGAGGAGCTTCTGTTGATTTAGGAATTTTTTCCTTACATTTAGCAGGAGCTTCCTCTATTTTAGGAGCAGTAAATTTTATTACCACTTGTATCAATATACGTACATCAGGGATAACTTTAGATCGGATACCTTTATTCGTTTGGTCTGTCTTTATCACTGCCATCTTATTACTTCTTTCTTTACCTGTATTGGCAGGAGCAATTACTATGTTATTAACAGATCGAAATTTAAATACTTCTTTTTTTGACCCTAGAGGAGGGGGAGACCCAGTTCTTTATCAACATCTATTTTCGTAAGTCTACCGGAGGTAAGGCTCCGCGCAAACAACTGGCTACCAAAGCCGCTCGAAAATCAGCCCCCGCCACCGGAGGTGTCAAGAAACCCCACAGGTACCGCCCCGGTACCGTCGCTCTTAGGGAGATCAGACGTTACCAAAAGAGTACCGAGTTGCTCATTAGAAAGTTACCCTTCCAGCGTCTCGTCAGAGAAATAGCTCAAGACTTCAAAACCGACCTCAGGTTCCAGTCCTCCGCCGTCATGGCCCTTCAGGAAGCTTCCGAAGCTTACCTCGTCGGTCTCTTCGAAGACACCAACTTGTGCGCTATCCACGCCAAGAGA?GACAACACTATCATTGAAGCCGACACCACTGAAGATCAATCCGGAGGACAATACGACAAGACCTCTTTGGGCTGGAAAGCTCTCTCCCGAATCGCAGCCCTCTGCAACAGAGCCGAATTCAAGACTGGTCAAGAAAACGTGCCCATCCTGAAGAAAGAGGTTAACGGTGACGCTTCGGAGGCTGCTCTTCTCAAGTGCGTGGAATTAGCTGTAGGAGACGTGAGGAAATGGAGAGCTAAGAACAAGAAAGTCTGTGAACTGCCTTTCAATTCCACCAACAAATATCAAGTATCTATTCACGAGACTGAGGACACCAACGACCCAAGGTACTTGTTGGTTATGAAGGGAGCCCCTGAAAGAATTCTCGAGAGATGCTCCACCATCTTCATTCACGGAGAAGAGAAACCCTTGGACGACGAAATGAGAGAAGCCTTCAACAACGCTTATTTGGAATTGGGAGGTTTGGGTGAACGTGTGCTCGGGTTCTGTGACTACATGCTGCCATCTGACAAATTCCCCGTCGGATACCCCTTCGACGCCGATTCCTGCAACTTCCCAGTTCACGGCCTGAGATTCGTTGGGCTTATGTCTATGATTGATCCCCCAAGAGCCGCTGTACCCGANGCCGTAGCCAAGTGCCGATCAGCCGGTATCAAGGTAATCATCTTCTTTCNACTATTCCATATATTGGTACAGANCTTGTTCAATGGCTTTGAGGAGGATTTGCAGTTGACGCTGCTACACTAACTCGATTCTTTTCATTCCATTTTCTTTTACCTTTTGTTATTGCAGCTATAGTGGTAATTCATATTTTATTTTTACACCAGACAGGNTCTTCTAACCCTTTAGGGGTAGAAAGCTCCCCTAATAAAATCCCATTTCATCCTTACTTTACTTTTAAAGATATATTTGGATTTATTCTTATACTATTCTNTCTTATAATAGTGACCCTAATCTCTCCTTACGGCTTAGGAGACCCTGAAAACTTTAACCCTGCTAACCCACTGACGACCCCCCCT
E9_16HI16L01  TTTGAGCTAAGAATCTAAATAAAGCAAGATTACTACTAAATATTTTAGTTTTAGGTAAAATTTAAACCTAAATTTATTTATATAGTTAAATTTCAAATCTTGAGAGATAAACAAGG-ATTAGATACCCTTCTATACTTGAGGCCTTTAAGCAGGGTAGTAACTAGTTATGTTCTTCAAACCCAAAGGATTTGGCGGTGTTCTATATAATTAGAGGAACCTGTAAAATAATCGAAATTACGCGCTAAATCTTACCAAAGCTAGGCTTGTATACCGTCGTCTGGGTAGTTCTAAAAAGACCTACCTAGCTGAGATATATCTATGGCAGATCAAGGTGCAGCTTGCTTTGGATGTTATGGGTTACAATCTAAATATAGTTAGATAACCTCTGAAATAGGATTTAATAGTAATTTAAGTTTAATACACTAAAATAAAATTTCCATAGAGCATGTACATATCGCCCGTCACTCTCATCTTCTCGCTTACTAACTAAACAGTAGGTAGATTCTGCCCAATGAAACTTAAATGGCCGCAGTATCCTGACTGTGCTAAGGTAGCATAATAATTTGCCTTTTAATTGAGGGCTAGTATGAATGAACTGACGAAGAGAAAATTGTCTCTATACTTTATATCTATGT-AAAAAAGCCTAGATACTGTAGGGGGACGATAAGACCCTAAAAGCTTTACCCTTAAAGCTTTTAAAAATATTGGGGTTTTACTGGGGCGGTAATTCTTCTAACAAGAATTGATAAAACACACTGAGTGAACTCACTTAACTTATTCTAAGTTACTTTAGGGATAACAGCGTAATTTTCTGCTAGAGTTCTTATCGACCAGAGAGTTTGCGACCTCGATGTTGAATTGAGACCCTGCTTAGAGCAGCATCTAAATAGAGGAAGACTGTTCGTCTTTTAAATTCNCNCC?CGAAAGTGAGTTCGTATCTCTCAAGCGGAACGAGAACTCTTTCTCTACGTTCGGCGACGTCGTTCGCCGTCCCTTCCTCGAGTCTGTCGGAGCTCCTCTCTTATTTCGGAGGCAGACA-TAAATCTTTTTAAAACCACCAAAAAAATGGGTCGCATTCGCCTTCCCTCTTTCTTTATTCGAGGTTTCGTTTTGCGCGTTTATCTCTTCGGAAGTGCTCGCTCGAACTCGTCCTCTTTTTCATTCCCTCTCT-ATTTCTGGAAATTCCACGAGCCCGTCGCCCGTTCCA--TCGGTTCGGGAAAGATGCCTGGAACGAAAGGAAATACTTAAAGAG--AAGGGTAGTGGAGAAGC---GAGTTAGAACGTGCACGTTTTTCGC-TTGAGGTTTCGCGTAACTACTTGCCTCGGGTTGTAAATGGAGGTTGGAAGGGTATACGTATGTAAATACATATGTATATTTGCGTATCCGGTGGAGGAAAGATGTGTCGGTCGAAGACGGGGATAAAATAAGGAGGTACTACGAAAGACTCGAGGGCGATAACGAACGACGTCGGTGGCTAGGATCGAGTCAGTGTTCTAGCGATACCGAGAAATGATACTTGTTTGGTCTGATCCGATCGCCCTAGTAGTAGTCTGGGGCGTCTCCGGGGTGGTATTGGCGAGGTTGCCTTTGAATAGATTTTCATCGGATCTTCCTCCGTCTCTCACTACCCCCGTCGATAATAATTGCGGAGGCGTCCTCGTGTCTACGAACCAGGCTCGGCGCAAGACCGGGGCTCGTCGTCGCCCTCTCCTCGCTCTCATTTCGTTCTTCGGAGCGTTTTGACGCGGCGGAGCCGGCGGGCGAGTACCTTGAGCGTACTGGTTAGTACCCGAAAGATGGTGATCTATGCCTGGTTAGGACGAAGCCAGAGGAAACTCTGGTGGAGGTCCGCAGCGGTTCTGACGTGCAATACTTTATATTTTGTATTTGGAGCATGGGCTGGGGCAGTAGGAACTGCATTGAGAATGTTAATTCGAACAGAGCTTGGGAGCCCTGGTAGATTTATTGGGGATGATCAGATTTACAATGTAATTGTCACTGCTCATGCTTTTGTTATAATCTTTTTTATAGTCATACCTGTTATAATTGGAGGTTTTGGGAACTGATTAGTTCCATTAATATTAGGAGCTCCTGATATAGCATTTCCTCGTATAAATAATATAAGGTTCTGACTTCTACCTCCATCTTTAACCTTACTTCTCAGAAGGGGACTGGTTGAAAGAGGAGTAGGAACAGGGTGAACTGTCTATCCCCCTCTTGCAAGGGGTATTGCACATAGAGGAGCTTCTGTTGATTTAGGAATTTTTTCCTTACATTTAGCAGGAGCTTCCTCTATTTTAGGAGCAGTAAATTTTATTACCACTTGTATCAATATACGTACATCAGGGATAACTTTAGATCGGATACCTTTATTCGTTTGGTCTGTCTTTATCACTGCCATCTTATTACTTCTTTCTTTACCTGTATTGGCAGGAGCAATTACTATGTTATTAACAGATCGAAATTTAAATACTTCTTTTTTTGACCCNAGAGGAGGGGGAGACCCAGTTCTTTATCAACATCTANTT?????????????????????????????????????????????????????????????????????????????????????????????????????????????????????????????????????????????????????????????????????????????????????????????????????????????????????????????????????????????????????????????????????????????????????????????????????????????????????????????????????????GACAACACTATCATTGAAGCCGACACCACTGAAGATCAATCCGGAGGACAATACGACAAGACCTCTTTGGGCTGGAAAGCTCTCTCCCGAATCGCAGCCCTCTGCAACAGAGCCGAATTCAAGACTGGTCAAGAAAACGTGCCCATCCTGAAGAAAGAGGTTAACGGTGACGCTTCGGAGGCTGCTCTTCTCAAGTGCGTGGAATTAGCTGTAGGAGACGTGAGGAAATGGAGAGCTAAGAACAAGAAAGTCTGTGAACTGCCTTTCAATTCCACCAACAAATATCAAGTATCTATTCACGAGACTGAGGACACCAACGACCCAAGGTACTTGTTGGTTATGAAGGGAGCCCCTGANAGAATTCTCGAGAGATGCTCCACCATCTTCATTCACGGAGAAGAGAAACCCTTGGACGACGAAATGAGAGAAGCCTTCAACAACGCTTATTTGGAATTGGGAGGTTTGGGTGAACGTGTGCTCGGGTTCTGTGACTACATGCTGCCATCTGACAAATTCCCCGTCGGATACCCCTTCGACGCTGATTCCTGCAACTTCCCAGTTCACGGCCTGAGATTCGTTGGGCTTATGTCTATGATTGATCCCCCAAGAGCCGCTGTACCCGACGCCGTAGCCAAGTGCCGATCAGCCGGTATCAAGGTAATCATCTTCTTTCTACTATTCCATATATTGGTACAGATCTTGTTCAATGGCTTTGAGGAGGATTTGCAGTTGACGCTGCTACACTAACTCGATTCTTTTCATTCCATTTTCTTTTACCTTTTGTTATTGCAGCTATAGTGGTAATTCATATTTTATTTTTACACCAGACAGGTTCTTCTAACCCTTTAGGGGTAGAAAGCTCCCCTAATAAAATCCCATTTCATCCTTACTTTACTTTTAAAGATATATTTGGTTTTATTCTTATACTATTCTTTCTTATAATAGTGACCCTAATCTCTCCTTACGGCTTAGGAGATCCTGAAAACTTTAACCCTGCTAACCCACTAACGACCCCCCCT
E9_16HI16L02  TTTGAGCTAAGAATCTAAATAAAGCAAGATTACTACTAAATATTTTAGTTTTAGGTAAAATTTAAACCTAAATTTATTTATATAGTTAAATTTCAAATCTTGAGAGATAAACAAGG-ATTAGATACCCTTCTATACTTGAGGCCTTTAAGCAGGGTAGTAACTAGTTATGTTCTTCAAACCCAAAGGATTTGGCGGTGTTCTATATAATTAGAGGAACCTGTAAAATAATCGAAATTACGCGCTAAATCTTACCAAAGCTAGGCTTGTATACCGTCGTCTGGGTAGTTCTAAAAAGACCTACCTAGCTGAGATATATCTATGGCAGATCAAGGTGCAGCTTGCTTTGGATGTTATGGGTTACAATCTAAATATAGTTAGATAACCTCTGAAATAGGATTTAATAGTAATTTAAGTTTAATACACTAAAATAAAATTTCCATAGAGCATGTACATATCGCCCGTCACTCTCATCNTCTCGCTTACTAACTAAACAGTAGGTAGATTCTGCCCAATGAAACTTAAATGGCCGCAGTATCCTGACTGTGCTAAGGTAGCATAATAATTTGCCTTTTAATTGAGGGCTAGTATGAATGAACTGACGAAGAGAAAATTGTCTCTATACTTTATATCTATGT-AAAAAAGCCTAGATACTGTAGGGGGACGATAAGACCCTAAAAGCTTTACCCTTAAAGCTTTTAAAAATATTGGGGTTTTACTGGGGCGGTAATTCTTCTAACAAGAATTGATAAAACACACTGAGTGAACTCACTTAACTTATTCTAAGTTACTTTAGGGATAACAGCGTAATTTTCTGCTAGAGTTCTTATCGACCAGAGAGTTTGCGACCTCGATGTTGAATTGAGACCCTGCTTAGAGCAGCATCTAAATAAAGGAAGACTGTTCGTCTTTTAAATTCTCACG?CGAAAGTGAGTTCGTATCTCTCAAGCGGAACGAGAACTCTTTCTCTACGTTCGGCGACGTCGTTCGCCGTCCCTTCCTCGAGTCTGTCGGAGCTCCTCTCTTATTTCGGAGGCAGACA-TAAATCTTTTTAAAACCACCAAAAAAATGGGTCGCATTCGCCTTCCCTCTTTCTTTATTCGAGGTTTCGTTTTGCGCGTTTATCTCTTCGGAAGTGCTCGCTCGAACTCGTCCTCTTTTTCATTCCCTCTCT-ATTTCTGGAAATTCCACGAGCCCGTCGCCCGTTCCA--TCGGTTCGGGAAAGATGCCTGGAACGAAAGGAAATACTTAAAGAG--AAGGGTAGTGGAGAAGC---GAGTTAGAACGTGCACGTTTTTCGC-TTGAGGTTTCGCGTAACTACTTGCCTCGGGTTGTAAATGGAGGTTGGAAGGGTATACGTATGTAAATACATATGTATATTTGCGTATCCGGTGGAGGAAAGATGTGTCGGTCGAAGACGGGGATAAAATAAGGAGGTACTACGAAAGACTCGAGGGCGATAACGAACGACGTCGGTGGCTAGGATCGAGTCAGTGTTCTAGCGATACCGAGAAATGATACTTGTTTGGTCTGATCCGATCGCCCTAGTAGTAGTCTGGGGCGTCTCCGGGGTGGTATTGGCGAGGTTGCCTTTGAATAGATTTTCATCGGATCTTCCTCCGTCTCTCACTACCCCCGTCGATAATAATTGCGGAGGCGTCCTCGTGTCTACGAACCAGGCTCGGCGCAAGACCGGGGCTCGTCGTCGCCCTCTCCTCGCTCTCATTTCGTTCTTCGGAGCGTTTTGACGCGGCGGAGCCGGCGGGCGAGTACCTTGAGCGTACTGGTTAGTACCCGAAAGATGGTGATCTATGCCTGGTTAGGACGAAGCCAGAGGAAACTCTGGTGGAGGTCCGCAGCGGTTCTGACGTGCAATACNTTATATTTTGTATTTGGAGCATGGGCTGGGGCAGTAGGAACTGCATTGAGAATGTTAATTCGAACAGAGCTTGGGAGCCCTGGTAGATTTATTGGGGATGATCAGATTTACAATGTAATTGTCACTGCTCATGCTTTTGTTATAATCTTTTTTATAGTCATACCTGTTATAATTGGAGGTTTTGGGAACTGATTAGTTCCATTAATATTAGGAGCTCCTGATATAGCATTTCCTCGTATAAATAATATAAGGTTCTGACTTCTACCTCCATCTTTAACCTTACTTCTCAGAAGGGGACTGGTTGAAAGAGGAGTAGGAACAGGGTGAACTGTCTATCCCCCTCTTGCAAGGGGTATTGCACATAGAGGAGCTTCTGTTGATTTAGGAATTTTTTCCTTACATTTAGCAGGAGCTTCCTCTATTTTAGGAGCAGTAAATTTTATTACCACTTGTATCAATATACGTACATCAGGGATAACTTTAGATCGGATACCTTTATTCGTTTGGTCTGTCTTTATCACTGCCATCTTATTACTTCTTTCTTTACCTGTATTGGCAGGAGCAATTACTATGTTATTAACAGATCGAAATTTAAATACTTCTTTTTTTGACCCTAGAGGAGGGGGAGACCCAGTTCTTTATCAACATCTATTT?????????????????????????????????????????????????????????????????????????????????????????????????????????????????????????????????????????????????????????????????????????????????????????????????????????????????????????????????????????????????????????????????????????????????????????????????????????????????????????????????????????????????????????????????????????????????????????????????????????????????????????????????????????????????????????????????????????????????????????????????????????????????????????????????????????????????????????????????????????????????????????????????????????????????????????????????????????????????????????????????????????????????????????????????????????????????????????????????????????????????????????????????????????????????????????????????????????????????????????????????????????????????????????????????????????????????????????????????????????????????????????????????????????????????????????????????????????????????????????????????????????????????????????????????TCTTCTTTCTACTATTCCATATATTGGTACAGANCTTGTTCAATGGCTTTGAGGAGGATTTGCAGTTGACGCTGCTACACTAACTCGATTCTTTTCATTCCATTTTCTTTTACCTTTTGTTATTGCAGCTATAGTGGTAATTCATATTTTATTTTTACACCAGACAGGTTCTTCTAACCCTTTAGGGGTAGAAAGCTCCCCTAATAAAATCCCATTTCATCCTTACTTTACTTTTAAAGATATATTTGGATTTATTCTTATACTATTCTTTCTTATAATAGTGACCCTAATCTCTCCTTACGGCTTNGGAGATCCTGAAAACTTTAACCCTGCTAACCCACTGACGACCCCCCCT
E9_16HI16L03  ?????????????????????????????????????????????????????????????????????????????????????????????????????????????????????????????????????????????????????????????????????????????????????????????????????????????????????????????????????????????????????????????????????????????????????????????????????????????????????????????????????????????????????????????????????????????????????????????????????????????????????????????????????????????????????????????????????????????????????????????CGCTTACTAACTAAACAGTAGGTAGATTCTGCCCAATGAAACTTAAATGGCCGCAGTATCCTGACTGTGCTAAGGTAGCATAATAATTTGCCTTTTAATTGAGGGCTAGTATGAATGAACTGACGAAGAGAAAATTGTCTCTATACTTTATATCTATGT-AAAAAAGCCTAGATACTGTAGGGGGACGATAAGACCCTAAAAGCTTTACCCTTAAAGCTTTTAAAAATATTGGGGTTTTACTGGGGCGGTAATTCTTCTAACAAGAATTGATAAAACACACTGAGTGAACTCACTTAACTTATTCTAAGTTACTTTAGGGATAACAGCGTAATTTTCTGCTAGAGTTCTTATCGACCAGAGAGTTTGCGACCTCGATGTTGAATTGAGACCCTGCTTAGAGCAGCATCTAAATAAAGGAAGACTGTTCGTCTTTTAAATTCTCACG??????????????????????????????????????????????????????????????????????????????????????????????????????????????????????????????????????????????????????????????????????????????????????????????????????????????????????????????????????????????????????????????????????????????????????????????????????????????????????????????????????????????????????????????????????????????????????????????????????????????????????????????????????????????????????????????????????????????????????????????????????????????????????????????????????????????????????????????????????????????????????????????????????????????????????????????????????????????????????????????????????????????????????????????????????????????????????????????????????????????????????????????????????????????????????????????????????????????????????????????????????????????????????????????????????????????????????????????????????????????????????????????????????????????????????????????????????????????????????????????TACTTTATATTTTGTATTTGGAGCATGGGCTGGGGCAGTAGGAACTGCATTGAGAATGTTAATTCGAACAGAGCTTGGGAGCCCTGGTAGATTTATTGGGGATGATCAGATTTACAATGTAATTGTCACTGCTCATGCTTTTGTTATAATCTTTTTTATAGTCATACCTGTTATAATTGGAGGTTTTGGGAACTGATTAGTTCCATTAATATTAGGAGCTCCTGATATAGCATTTCCTCGTATAAATAATATAAGGTTCTGACTTCTACCTCCATCTTTAACCTTACTTCTCAGAAGGGGACTGGTTGAAAGAGGAGTAGGAACAGGGTGAACTGTCTATCCCCCTCTTGCAAGGGGTATTGCACATAGAGGAGCTTCTGTTGATTTAGGAATTTTTTCCTTACATTTAGCAGGAGCTTCCTCTATTTTAGGAGCAGTAAATTTTATTACCACTTGTATCAATATACGTACATCAGGGATAACTTTAGATCGGATACCTTTATTCGTTTGGTCTGTCTTTATCACTGCCATCTTATTACTTCTTTCTTTACCTGTATTGGCAGGAGCAATTACTATGTTATTAACAGATCGAAATTTAAATACTTCTTTTTTTGACCCTAGAGGAGGGGGAGACCCAGTTCTTTATCAACATCTATNT?????????????????????????????????????????????????????????????????????????????????????????????????????????????????????????????????????????????????????????????????????????????????????????????????????????????????????????????????????????????????????????????????????????????????????????????????????????????????????????????????????????GACAACACTATCATTGAAGCCGACACCACTGAAGATCAATCCGGAGGACAATACGACAAGACCTCTTTGGGCTGGAAAGCTCTCTCCCGAATCGCAGCCCTCTGCAACAGAGCCGAATTCAAGACTGGTCAAGAAAACGTGCCCATCCTGAAGAAAGAGGTTAACGGTGACGCTTCGGAGGCTGCTCTTCTCAAGTGCGTGGAATTAGCTGTAGGAGACGTGAGGAAATGGAGAGCTAAGAACAAGAAAGTCTGTGAACTGCCTTTCAATTCCACCAACAAATATCAAGTATCTATTCACGAGACTGAGGACACCAACGACCCAAGGTACTTGTTGGTTATGAAGGGAGCCCCTGAGAGAATTCTCGAGAGATGCTCCACCATCTTCATTCACGGAGAAGAGAAACCCTTGGACGACGAAATGAGAGAAGCCTTCAACAACGCTTATTTGGAATTGGGAGGTTTGGGTGAACGTGTGCTCGGGTTCTGTGACTACATGCTGCCATCTGACAAATTCCCCGTCGGATACCCCTTCGACGCNGATTCCTGCAACTTCCCAGTTCACGGCCTGAGATTCGTTGGGCTTATGTCTATGATTGATCCCCCAAGAGCCGCTGTACCCGACGCCGTAGCCAAGTGCCGATCAGCCGGTATCAAGGTAATCA???????????????????????????????????????????????????????????????????????????????????????????????????????????????????????????????????????????????????????????????????????????????????????????????????????????????????????????????????????????????????????????????????????????????????????????????????????????????????????????????????????????????????????????????????
E9_16HI16L04  ?????????????????????????????????????????????????????????????????????????????????????????????????????????????????????????????????????????????????????????????????????????????????????????????????????????????????????????????????????????????????????????????????????????????????????????????????????????????????????????????????????????????????????????????????????????????????????????????????????????????????????????????????????????????????????????????????????????????????????????????CGCTTACTAACTAAACAGTAGGTAGATTCTGCCCAATGAAACTTAAATGGCCGCAGTATCCTGACTGTGCTAAGGTAGCATAATAATTTGCCTTTTAATTGAGGGCTAGTATGAATGAACTGACGAAGAGAAAATTGTCTCTATACTTTATATCTATGT-AAAAAAGCCTAGATACTGTAGGGGGACGATAAGACCCTAAAAGCTTTACCCTTAAAGCTTTTAAAAATATTGGGGTTTTACTGGGGCGGTAATTCTTCTAACAAGAATTGATAAAACACACTGAGTGAACTCACTTAACTTATTCTAAGTTACTTTAGGGATAACAGCGTAATTTTCTGCTAGAGTTCTTATCGACCAGAGAGTTTGCGACCTCGATGTTGAATTGAGACCCTGCTTAGAGCAGCATCTAAATAAAGGAAGACTGTTCGTCTTTTAAATTCTCACG??????????????????????????????????????????????????????????????????????????????????????????????????????????????????????????????????????????????????????????????????????????????????????????????????????????????????????????????????????????????????????????????????????????????????????????????????????????????????????????????????????????????????????????????????????????????????????????????????????????????????????????????????????????????????????????????????????????????????????????????????????????????????????????????????????????????????????????????????????????????????????????????????????????????????????????????????????????????????????????????????????????????????????????????????????????????????????????????????????????????????????????????????????????????????????????????????????????????????????????????????????????????????????????????????????????????????????????????????????????????????????????????????????????????????????????????????????????????????????????????TACTTTATATTTTGTATTTGGAGCATGGGCTGGGGCAGTAGGAACTGCATTGAGAATGTTAATTCGAACAGAGCTTGGGAGCCCTGGTAGATTTATTGGGGATGATCAGATTTACAATGTAATTGTCACTGCTCATGCTTTTGTTATAATCTTTTTTATAGTCATACCTGTTATAATTGGAGGTTTTGGGAACTGATTAGTTCCATTAATATTAGGAGCTCCTGATATAGCATTTCCTCGTATAAATAATATAAGGTTCTGACTTCTACCTCCATCTTTAACCTTACTTCTCAGAAGGGGACTGGTTGAAAGAGGAGTAGGAACAGGGTGAACTGTCTATCCCCCTCTTGCAAGGGGTATTGCACATAGAGGAGCTTCTGTTGATTTAGGAATTTTTTCCTTACATTTAGCAGGAGCTTCCTCTATTTTAGGAGCAGTAAATTTTATTACCACTTGTATCAATATACGTACATCAGGGATAACTTTAGATCGGATACCTTTATTCGTTTGGTCTGTCTTTATCACTGCCATCTTATTACTTCTTTCTTTACCTGTATTGGCAGGAGCAATTACTATGTTATTAACAGATCGAAATTTAAATACTTCTTTTTTTGACCCTAGAGGAGGGGGAGACCCAGTTCTTTATCAACATCTATTT?????????????????????????????????????????????????????????????????????????????????????????????????????????????????????????????????????????????????????????????????????????????????????????????????????????????????????????????????????????????????????????????????????????????????????????????????????????????????????????????????????????GACAACACTATCATTGAAGCCGACACCACTGAAGATCAATCCGGAGGACAATACGACAAGACCTCTTTGGGCTGGAAAGCTCTCTCCCGAATCGCAGCCCTCTGCAACAGAGCCGAATTCAAGACTGGTCAAGAAAACGTGCCCATCCTGAAGAAAGAGGTTAACGGTGACGCTTCGGAGGCTGCTCTTCTCAAGTGCGTGGAATTAGCTGTAGGAGACGTGAGGAAATGGAGAGCTAAGAACAAGAAAGTCTGTGAACTGCCTTTCAATTCCACCAACAAATATCAAGTATCTATTCACGAGACTGAGGACACCAACGACCCAAGGTACTTGTTGGTTATGAAGGGAGCCCCTGAGAGAATTCTCGAGAGATGCTCCACCATCTTCATTCACGGAGAAGAGAAACCCTTGGACGACGAAATGAGAGAAGCCTTCAACAACGCTTATTTGGAATTGGGAGGTTTGGGTGAACGTGTGCTCGGGTTCTGTGACTACATGCTGCCATCTGACAAATTCCCCGTCGGATACCCCTTCGACGCNGATTCCTGCAACTTCCCAGTTCACGGCCTGAGATTCGTTGGGCTTATGTCTATGATTGATCCCCCAAGAGCCGCTGTACCCGACGCCGTAGCCAAGTGCCGATCAGCCGGTATCAAGGTAATCA???????????????????????????????????????????????????????????????????????????????????????????????????????????????????????????????????????????????????????????????????????????????????????????????????????????????????????????????????????????????????????????????????????????????????????????????????????????????????????????????????????????????????????????????????
E9_16HI16L05  ?????????????????????????????????????????????????????????????????????????????????????????????????????????????????????????????????????????????????????????????????????????????????????????????????????????????????????????????????????????????????????????????????????????????????????????????????????????????????????????????????????????????????????????????????????????????????????????????????????????????????????????????????????????????????????????????????????????????????????????????CGCTTACTAACTAAACAGTAGGTAGATTCTGCCCAATGAAACTTAAATGGCCGCAGTATCCTGACTGTGCTAAGGTAGCATAATAATTTGCCTTTTAATTGAGGGCTAGTATGAATGAACTGACGAAGAGAAAATTGTCTCTATACTTTATATCTATGT-AAAAAAGCCTAGATACTGTAGGGGGACGATAAGACCCTAAAAGCTTTACCCTTAAAGCTTTTAAAAATATTGGGGTTTTACTGGGGCGGTAATTCTTCTAACAAGAATTGATAAAACACACTGAGTGAACTCACTTAACTTATTCTAAGTTACTTTAGGGATAACAGCGTAATTTTCTGCTAGAGTTCTTATCGACCAGAGAGTTTGCGACCTCGATGTTGAATTGAGACCCTGCTTAGAGCAGCATCTAAATAAAGGAAGACTGTTCGTCTTTTAAATTCTCACG??????????????????????????????????????????????????????????????????????????????????????????????????????????????????????????????????????????????????????????????????????????????????????????????????????????????????????????????????????????????????????????????????????????????????????????????????????????????????????????????????????????????????????????????????????????????????????????????????????????????????????????????????????????????????????????????????????????????????????????????????????????????????????????????????????????????????????????????????????????????????????????????????????????????????????????????????????????????????????????????????????????????????????????????????????????????????????????????????????????????????????????????????????????????????????????????????????????????????????????????????????????????????????????????????????????????????????????????????????????????????????????????????????????????????????????????????????????????????????????????TACNTTATATTTTGTATTTGGAGCATGGGCTGGGGCAGTAGGAACTGCATTGAGAATGTTAATTCGAACAGAGCTTGGGAGCCCTGGTAGATTTATTGGGGATGATCAGATTTACAATGTAATTGTCACTGCTCATGCTTTTGTTATAATCTTTTTTATAGTCATACCTGTTATAATTGGAGGTTTTGGGAACTGATTAGTTCCATTAATATTAGGAGCTCCTGATATAGCATTTCCTCGTATAAATAATATAAGGTTCTGACTTCTACCTCCATCTTTAACCTTACTTCTCAGAAGGGGACTGGTTGAAAGAGGAGTAGGAACAGGGTGAACTGTCTATCCCCCTCTTGCAAGGGGTATTGCACATAGAGGAGCTTCTGTTGATTTAGGAATTTTTTCCTTACATTTAGCAGGAGCTTCCTCTATTTTAGGAGCAGTAAATTTTATTACCACTTGTATCAATATACGTACATCAGGGATAACTTTAGATCGGATACCTTTATTCGTTTGGTCTGTCTTTATCACTGCCATCTTATTACTTCTTTCTTTACCTGTATTGGCAGGAGCAATTACTATGTTATTAACAGATCGAAATTTAAATACTTCTTTTTTTGACCCTAGAGGAGGGGGAGACCCAGTTCTTTATCAACATCTATTT?????????????????????????????????????????????????????????????????????????????????????????????????????????????????????????????????????????????????????????????????????????????????????????????????????????????????????????????????????????????????????????????????????????????????????????????????????????????????????????????????????????GACAACACTATCATTGAAGCCGACACCACTGAAGATCAATCCGGAGGACAATACGACAAGACCTCTTTGGGCTGGAAAGCTCTCTCCCGAATCGCAGCCCTCTGCAACAGAGCCGAATTCAAGACTGGTCAAGAAAACGTGCCCATCCTGAAGAAAGAGGTTAACGGTGACGCTTCGGAGGCTGCTCTTCTCAAGTGCGTGGAATTAGCTGTAGGAGACGTGAGGAAATGGAGAGCTAAGAACAAGAAAGTCTGTGAACTGCCTTTCAATTCCACCAACAAATATCAAGTATCTATTCACGAGACTGAGGACACCAACGACCCAAGGTACTTGTTGGTTATGAAGGGAGCCCCTGAGAGAATTCTCGAGAGATGCTCCACCATCTTCATTCACGGAGAAGAGAAACCCTTGGACGACGAAATGAGAGAAGCCTTCAACAACGCTTATTTGGAATTGGGAGGTTTGGGTGAACGTGTGCTCGGGTTCTGTGACTACATGCTGCCATCTGACAAATTCCCCGTCGGATACCCCTTCGACGCCGATTCCTGCAACTTCCCAGTTCACGGCCTGAGATTCGTTGGGCTTATGTCTATGATTGATCCCCCAAGAGCCGCTGTACCCGACGCCGTAGCCAAGTGCCGATCAGCCGGTATCAAGGTAATCA???????????????????????????????????????????????????????????????????????????????????????????????????????????????????????????????????????????????????????????????????????????????????????????????????????????????????????????????????????????????????????????????????????????????????????????????????????????????????????????????????????????????????????????????????
[truncated: 366,991 more chars]
